# Supplementary material for: Whole-Transcriptome Analysis Reveals Potential CeRNA Regulatory Mechanism in Takifugu rubripes against Cryptocaryon irritans Infection
Source: Biology (Basel). 2024 Oct 1;13(10):788. doi: 10.3390/biology13100788 (PMC11504436; doi:10.3390/biology13100788)
Supplement: Supplementary file 1 [file biology-13-00788-s001.zip]

Archive with 3 entries (3 files):
- Supplementary figure and table.pdf
- Supplementary materials.xlsx
- Supplementary methods and materials.pdf
