# Supplementary material for: Whole-Transcriptome Analysis Reveals Potential CeRNA Regulatory Mechanism in Takifugu rubripes against Cryptocaryon irritans Infection
Source: Biology (Basel). 2024 Oct 1;13(10):788. doi: 10.3390/biology13100788 (PMC11504436; doi:10.3390/biology13100788)
Supplement: Supplementary file 1 [file biology-13-00788-s001.zip › Supplementary materials.xlsx]

## Sheet: read count
Note：Significant differential genes are marked in yellow							Not colour marked are non - significant DEMs, DELs, DECs
lncRNA								miRNA								circRNA
transcriptID	CG_1	CG_2	CG_3	IG_1	IG_2	IG_3		sRNA ID	CG_1	CG_2	CG_3	IG_1	IG_2	IG_3		circRNA	CG_1.readcount	CG_2.readcount	CG_3.readcount	IG_1.readcount	IG_2.readcount	IG_3.readcount
TCONS_00093391	54	10	14	15	14	13		fru-let-7a	207152	138333	258263	234758	208900	159380		circ_0000002	0	0	2	0	0	0
TCONS_00043572	16	13	14	8	5	3		fru-let-7b	36408	22521	40738	39495	45754	54419		circ_0000003	0	0	0	0	0	2
XR_003888211.1	52	32	25	61	50	13		fru-let-7d	9500	7872	12808	11036	10620	13013		circ_0000004	0	4	0	0	0	0
TCONS_00008301	14	12	12	13	21	16		fru-let-7e	126073	99432	207726	243479	201846	131331		circ_0000006	2	0	0	0	0	2
XR_003885928.1	0	0	0	0	0	0		fru-let-7g	28157	21924	42420	37238	32104	25173		circ_0000008	0	0	0	0	0	2
XR_003887760.1	1134	935	1610	846	813	1239		fru-let-7h	9494	7708	13132	13032	14739	23896		circ_0000009	5	0	0	0	0	0
XR_003886675.1	0	0	0	0	0	0		fru-let-7i	25336	22036	39111	42698	35626	34353		circ_0000010	5	0	3	0	0	0
XR_003891098.1	1	1	28	0	1	1		fru-let-7j	27994	37009	70461	58918	41395	89811		circ_0000013	0	0	0	4	0	0
XR_003887335.1	0	0	0	0	5	0		fru-miR-1	27289	19937	8565	22331	3787	16311		circ_0000016	0	0	3	0	0	0
TCONS_00096517	12	11	0	2	11	9		fru-miR-100	257917	207800	161377	219102	136421	123236		circ_0000017	0	3	0	3	0	2
TCONS_00034750	257	309	69	117	46	65		fru-miR-101a	202165	153387	187587	214297	170274	227673		circ_0000018	0	293	0	143	84	249
XR_003890900.1	0	0	0	0	0	0		fru-miR-101b	18867	15409	23583	19775	19131	21522		circ_0000019	0	25	0	0	18	0
TCONS_00096518	5	3	2	3	9	3		fru-miR-103	7767	7207	9299	11719	11801	17645		circ_0000020	2	0	0	0	0	0
XR_964454.2	0	0	0	0	0	0		fru-miR-10b	4456	43929	69727	50203	33402	55695		circ_0000023	2	0	0	0	0	0
XR_003886669.1	0	0	0	3	0	0		fru-miR-10c	1429	1645	6332	2884	748	5297		circ_0000024	0	0	0	3	5	0
TCONS_00003468	8	13	12	26	22	13		fru-miR-10d	335	431	25849	385	219	23510		circ_0000025	0	8	0	0	0	0
XR_964555.2	307	508	861	526	586	469		fru-miR-122	256	178	1211	645	337	1799		circ_0000026	0	0	0	0	0	2
TCONS_00121918	359	506	232	461	392	447		fru-miR-124	9	5	4	1	6	6		circ_0000029	7	4	4	2	0	0
XR_003890413.1	0	8	0	1	5	7		fru-miR-125a	15185	12992	14314	12806	13442	9353		circ_0000033	9	0	0	0	0	0
TCONS_00016341	17	50	0	8	11	14		fru-miR-125b	27207	22057	16351	17083	14502	14815		circ_0000034	0	0	0	0	0	3
XR_003886220.1	0	0	0	1	0	1		fru-miR-126	82982	59654	59898	68837	67189	18811		circ_0000035	0	0	0	0	4	0
TCONS_00076867	5	0	6	4	16	2		fru-miR-128	17788	10571	32279	18640	14038	8962		circ_0000036	0	0	0	6	0	0
TCONS_00041047	6	0	0	0	6	0		fru-miR-129	2648	2043	5341	3866	3062	1493		circ_0000037	4	0	0	0	0	0
TCONS_00044866	0	0	0	6	1	13		fru-miR-130	681	1216	2628	750	1074	983		circ_0000040	0	0	3	0	0	0
TCONS_00044865	25	7	16	19	24	1		fru-miR-132	172	177	86	126	137	141		circ_0000041	110	73	61	49	37	37
TCONS_00129566	251	176	284	335	273	304		fru-miR-133	3194	1664	629	1070	190	1689		circ_0000045	9	0	16	0	9	9
TCONS_00089142	4	0	3	2	18	5		fru-miR-135a	79	68	214	120	96	74		circ_0000046	0	0	3	0	0	3
TCONS_00023049	111	1	18	13	5	36		fru-miR-135b	82	34	61	39	52	69		circ_0000047	5	0	0	0	0	4
TCONS_00023048	71	131	49	43	35	0		fru-miR-137	9	9	14	5	7	3		circ_0000048	8	0	10	8	0	4
XR_003891026.1	4	17	4	36	5	20		fru-miR-138	70	39	50	32	52	76		circ_0000049	0	3	0	0	0	0
TCONS_00132726	146	150	114	149	68	142		fru-miR-140	49559	56514	58925	36931	30585	37095		circ_0000050	15	9	11	15	9	0
TCONS_00062296	7	10	4	14	8	2		fru-miR-142	19767	15012	39965	18197	27589	15956		circ_0000051	0	0	3	0	0	0
TCONS_00010935	0	9	3	7	5	0		fru-miR-144	6008	6713	26743	8412	8004	9855		circ_0000052	7	0	0	0	0	3
XR_003887943.1	0	0	0	0	0	0		fru-miR-148	49489	33805	49251	60083	69885	54041		circ_0000053	0	0	3	0	0	0
XR_003886618.1	1066	1504	2807	1220	0	2359		fru-miR-152	96456	67928	86254	109255	115702	117198		circ_0000054	14	0	4	0	0	2
XR_003890812.1	0	0	0	0	0	0		fru-miR-153a	60	69	70	38	55	54		circ_0000058	0	0	6	0	0	0
XR_003891495.1	0	7	0	0	0	0		fru-miR-153b	13	12	16	10	30	11		circ_0000061	17	0	0	0	7	4
XR_003890954.1	0	0	0	0	0	0		fru-miR-15a	3758	2990	4887	3016	4602	6266		circ_0000062	0	16	0	0	11	0
XR_003890118.1	7	8	4	4	0	4		fru-miR-15b	2701	2534	5049	3786	3837	4785		circ_0000064	0	0	2	0	0	0
XR_003889575.1	0	0	0	0	0	2		fru-miR-16	7744	7190	14091	10495	10762	12249		circ_0000065	0	3	0	0	0	0
XR_003888612.1	0	0	0	0	0	0		fru-miR-17	5712	6333	10791	9620	11078	14876		circ_0000066	4	0	0	0	0	0
XR_003889903.1	5	0	0	12	0	2		fru-miR-18	557	857	1668	1068	1205	1827		circ_0000070	0	0	6	0	3	7
XR_003888582.1	1	4	0	1	1	2		fru-miR-181a-3p	15454	11228	23473	20737	20978	14258		circ_0000071	0	0	0	4	0	0
XR_003891405.1	0	0	0	0	10	0		fru-miR-181a-5p	137742	101029	180950	123424	116582	99776		circ_0000072	0	8	2	0	0	0
TCONS_00121985	28	0	17	35	5	17		fru-miR-181b	9420	7162	15120	11043	11361	12785		circ_0000075	0	0	0	20	10	18
TCONS_00075431	79	75	84	61	75	123		fru-miR-182	304	114	207	223	305	120		circ_0000081	5	0	0	0	6	2
TCONS_00089676	3	9	1	1	0	0		fru-miR-183	5389	4672	10690	11276	9301	9047		circ_0000082	0	0	0	0	0	3
XR_003891481.1	13	12	2	2	0	2		fru-miR-184	119	191	202	148	292	144		circ_0000083	0	0	0	4	0	0
TCONS_00020554	6	37	14	23	21	14		fru-miR-187	2640	2013	3143	2173	2611	587		circ_0000084	19	21	16	2	6	8
XR_003890315.1	0	0	0	0	0	0		fru-miR-190	76	102	227	66	69	117		circ_0000085	7	5	0	0	0	0
TCONS_00102092	16	25	18	30	34	15		fru-miR-192	809	1112	1417	1525	9800	1878		circ_0000086	13	20	17	10	8	8
TCONS_00102093	0	18	0	0	0	0		fru-miR-193	32	78	81	76	110	84		circ_0000087	6	0	6	7	11	7
XR_003886953.1	0	0	0	0	0	0		fru-miR-194	81	118	132	102	871	175		circ_0000088	7	9	6	8	6	2
XR_964457.2	0	0	0	0	0	0		fru-miR-196a	6	3	7	1	1	2		circ_0000092	5	0	0	0	0	0
XR_003886002.1	136	269	442	311	416	313		fru-miR-196b	22	17	8	8	3	13		circ_0000093	0	0	3	0	0	0
TCONS_00063221	286	272	281	296	280	202		fru-miR-199	129540	145753	155587	123843	111137	130236		circ_0000095	0	0	6	0	0	0
XR_003889408.1	0	0	0	0	0	0		fru-miR-19a	1062	4131	9224	2277	1160	4568		circ_0000097	7	0	0	0	6	0
TCONS_00025890	6	0	0	0	0	2		fru-miR-19b	3938	9157	16787	7585	4663	18550		circ_0000098	0	0	5	3	0	0
TCONS_00110340	8	72	13	15	62	40		fru-miR-20	10171	10299	18188	15092	12988	27056		circ_0000100	0	3	0	0	0	0
XR_003890013.1	23	26	15	22	13	37		fru-miR-200a	526112	420455	761285	726766	721086	606912		circ_0000101	0	0	0	2	0	0
XR_965551.2	2599	2907	3483	2619	3002	3370		fru-miR-200b	215126	173858	313976	339596	285098	254590		circ_0000102	0	0	4	3	0	0
XR_003891281.1	3	0	0	0	7	0		fru-miR-202	1	4	4	1	5	1		circ_0000103	6	0	0	0	0	0
TCONS_00069879	14	0	0	0	4	0		fru-miR-203	821326	647908	1157077	1529677	1427026	1320469		circ_0000105	4	0	0	0	0	0
TCONS_00069876	1411	1571	772	1680	1186	1767		fru-miR-204a	2494	1501	3331	1565	1673	1154		circ_0000106	0	0	4	0	0	0
XR_003889669.1	6	9	12	7	3	2		fru-miR-205	52303	40130	64865	61874	71407	76204		circ_0000107	0	0	8	0	0	0
TCONS_00004363	2	4	4	0	2	0		fru-miR-21	726560	969951	777589	1276913	1576676	1585202		circ_0000108	20	5	4	0	0	3
XR_003885738.1	0	0	0	0	0	0		fru-miR-210	9052	5325	4897	6792	9117	6267		circ_0000109	5	0	4	0	0	0
XR_003889632.1	8	2	2	16	48	40		fru-miR-212	7	4	3	5	10	13		circ_0000110	0	0	2	0	0	0
XR_003890429.1	0	0	2	0	0	0		fru-miR-214	8304	5008	3616	4710	5430	6061		circ_0000111	7	2	4	0	0	2
XR_964580.2	96	109	17	59	118	90		fru-miR-216a	90	32	58	38	25	45		circ_0000112	0	0	0	0	11	3
XR_003889060.1	0	36	36	65	1	0		fru-miR-216b	947	484	1123	753	700	720		circ_0000113	7	14	0	0	0	0
XR_003886218.1	2	0	1	0	3	0		fru-miR-217	8059	4293	9270	6272	5171	6862		circ_0000117	0	0	6	0	0	0
XR_003889648.1	0	0	0	0	0	0		fru-miR-218a	14300	12569	18913	14814	17736	12609		circ_0000118	0	0	8	0	0	0
XR_003889086.1	0	0	0	0	0	0		fru-miR-218b	761	575	788	662	1095	561		circ_0000120	0	0	0	0	8	0
XR_003886316.1	4	16	2	0	3	2		fru-miR-219	6	16	29	7	15	17		circ_0000123	2	9	3	0	0	2
XR_003887827.1	0	0	0	0	0	0		fru-miR-221	3353	2947	2991	4581	5997	8465		circ_0000124	0	0	3	0	0	0
TCONS_00122586	9	4	37	8	7	20		fru-miR-222	7537	7511	10264	13678	14273	14876		circ_0000127	9	3	8	0	7	0
XR_964619.2	0	0	0	0	0	0		fru-miR-223	3517	2928	3971	3568	7815	6112		circ_0000130	5	0	0	0	0	0
XR_003890548.1	0	0	0	0	0	0		fru-miR-22a	697037	466440	562414	684427	640440	435234		circ_0000131	0	0	2	3	0	3
TCONS_00046220	0	17	9	4	8	5		fru-miR-22b	1314	996	1440	1143	1264	1684		circ_0000132	0	0	0	6	0	0
TCONS_00081435	0	119	115	183	191	116		fru-miR-23a	22504	16282	22109	22899	23341	44057		circ_0000133	0	0	0	0	0	3
TCONS_00121591	41	4	4	4	21	7		fru-miR-23b	7096	5009	4884	5203	6085	7109		circ_0000134	4	0	0	0	0	0
XR_003891150.1	0	0	0	0	0	0		fru-miR-24-3p	42296	29284	32393	32976	41578	29625		circ_0000135	3	0	0	0	0	0
XR_003889242.1	0	0	0	0	0	0		fru-miR-24-5p	219	576	781	353	539	398		circ_0000136	4	0	8	2	0	0
TCONS_00059016	0	0	7	4	0	2		fru-miR-25	13633	10730	15890	18648	19309	18384		circ_0000142	2	0	0	0	0	0
TCONS_00143545	19	8	12	28	33	15		fru-miR-26	258973	175514	222487	133276	114733	159541		circ_0000143	0	0	0	0	0	5
XR_003888581.1	0	4	0	11	0	1		fru-miR-27b	149967	98689	133400	136182	147708	105749		circ_0000144	0	0	0	0	3	14
TCONS_00143544	9	3	13	34	6	24		fru-miR-27c	43180	24875	37305	32872	40973	43548		circ_0000145	4	0	0	0	0	2
TCONS_00003988	10	30	0	9	4	15		fru-miR-27e	23564	17510	21145	15379	20866	8966		circ_0000146	6	0	0	4	0	3
XR_003889514.1	441	51	605	39	0	91		fru-miR-29a	1045	1387	1889	858	1093	1527		circ_0000148	0	0	0	3	0	0
TCONS_00036588	9	0	2	0	0	3		fru-miR-29b	247	475	733	285	360	652		circ_0000150	5	0	0	0	0	0
XR_003888376.1	0	0	6	0	0	0		fru-miR-301	104	310	590	187	212	288		circ_0000151	8	0	0	0	0	0
TCONS_00117635	6	9	6	7	12	15		fru-miR-30b	5066	4351	5963	6110	9673	24398		circ_0000152	0	0	4	0	0	0
XR_003890257.1	0	0	0	0	0	0		fru-miR-30c	29862	24533	49340	30974	31437	39887		circ_0000156	2	10	0	0	0	0
XR_003888791.1	0	0	0	0	0	0		fru-miR-30d	67508	68474	127783	105115	79171	62200		circ_0000158	15	12	11	6	8	6
XR_003888394.1	0	0	0	0	0	0		fru-miR-338	624	922	852	376	201	420		circ_0000159	0	2	0	0	0	2
TCONS_00064747	113	82	110	168	130	75		fru-miR-365	55	112	105	85	84	171		circ_0000160	2	2	3	0	0	0
TCONS_00066331	0	16	32	27	21	36		fru-miR-375	17197	10964	18666	15933	29635	15225		circ_0000161	13	15	9	6	0	4
XR_003887829.1	0	0	0	0	0	0		fru-miR-429	24843	16180	39995	34469	34741	40231		circ_0000162	6	0	0	0	0	0
XR_003889819.1	3010	1268	1301	35	2127	1552		fru-miR-455	51070	44797	39494	29279	25308	13260		circ_0000163	0	0	0	0	2	0
XR_003890546.1	0	0	0	0	0	0		fru-miR-458	6003	4326	5116	3932	4277	4429		circ_0000167	0	0	79	3	0	0
TCONS_00055819	19	55	33	45	34	38		fru-miR-460	11	19	3	10	6	14		circ_0000168	3	0	0	0	0	0
XR_003890249.1	0	0	0	0	0	0		fru-miR-489	32	46	41	36	22	15		circ_0000170	0	0	3	0	0	0
XR_003888154.1	6	8	0	2	2	5		fru-miR-7	3782	6117	13806	14412	7892	11431		circ_0000173	9	10	14	8	9	4
TCONS_00004643	46	20	4	9	36	10		fru-miR-9	434	324	305	341	283	356		circ_0000174	8	0	4	0	0	0
XR_003888269.1	3	0	0	0	0	0		fru-miR-92	16056	11429	20072	19465	21673	31201		circ_0000176	0	0	0	3	0	0
XR_003885756.1	0	0	0	0	5	0		fru-miR-96	448	820	2295	1180	874	1610		circ_0000177	2	2	4	0	0	0
TCONS_00108494	0	72502	63814	0	58638	64869		1	1001075	765256	1061857	994944	1220788	435880		circ_0000178	3	3	0	0	0	0
XR_003886935.1	6	0	3	0	0	3		102	370	324	522	812	494	551		circ_0000179	0	0	2	0	0	0
TCONS_00007429	0	0	2	6	0	0		115	183	85	295	297	291	224		circ_0000190	3	0	4	0	0	0
XR_003888275.1	0	1	0	0	0	0		116	54	82	93	70	17	56		circ_0000191	0	0	0	2	0	0
XR_003888939.1	0	0	0	0	0	0		117	187	183	318	178	188	367		circ_0000193	0	0	2	0	0	0
XR_003886536.1	0	7	0	0	1	0		12	7	13	36	5	3	29		circ_0000194	6	0	0	4	0	0
TCONS_00054383	0	6	0	10	0	0		120	146	132	280	282	416	197		circ_0000195	8	5	2	0	6	6
XR_003891733.1	2	3	1	1	4	3		122	99	129	53	159	246	411		circ_0000196	0	0	3	0	4	0
XR_003890726.1	2	2	7	1	6	7		123	17	15	23	20	38	52		circ_0000197	0	0	0	4	0	0
XR_003885992.1	0	0	0	0	0	0		126	49	79	97	49	53	23		circ_0000198	0	0	2	0	0	0
XR_003889052.1	0	3	0	0	0	0		128	104	107	189	162	168	333		circ_0000200	0	0	2	0	0	0
TCONS_00050232	0	6	4	16	0	3		132	94	81	140	107	148	204		circ_0000201	0	6	0	0	0	0
XR_965146.2	546	1930	1446	1509	1755	1555		134	90	95	188	83	114	116		circ_0000203	12	10	3	3	3	14
XR_003890473.1	419	464	252	492	303	428		137	195	145	42	91	34	91		circ_0000204	4	0	0	0	0	0
XR_003889067.1	0	0	0	0	0	0		138	44	95	142	27	21	52		circ_0000206	0	0	6	0	0	0
XR_003886348.1	0	0	0	0	0	0		144	56	58	131	121	96	117		circ_0000207	0	0	0	5	0	0
XR_003887331.1	6	0	4	4	10	15		145	68	82	121	103	95	75		circ_0000210	0	5	0	0	0	0
XR_964646.1	0	0	0	1	0	0		146	1288	910	2840	1422	1591	919		circ_0000211	0	0	2	0	0	0
XR_003890288.1	133	48	166	463	661	433		150	23	20	46	78	88	65		circ_0000213	0	0	3	0	3	0
TCONS_00026201	57	25	27	36	10	29		152	125	129	80	87	91	40		circ_0000214	5	0	5	0	0	0
XR_964955.2	19	8	23	14	0	10		153	59	36	23	40	20	24		circ_0000215	3	0	9	4	9	2
TCONS_00090746	5	3	0	0	12	5		155	63	119	107	136	42	69		circ_0000216	6	0	0	0	0	0
TCONS_00090747	0	15	0	0	0	0		158	55	68	163	68	21	67		circ_0000217	12	7	5	9	7	5
TCONS_00091014	126	98	51	113	152	134		159	45	48	8	26	4	35		circ_0000219	9	0	11	9	4	4
XR_966381.2	240	185	252	68	106	92		16	15271	11269	35252	24044	26704	16424		circ_0000220	8	0	2	10	0	0
XR_003888300.1	0	0	0	0	0	0		160	51	58	66	84	61	50		circ_0000221	0	0	3	0	0	0
TCONS_00069090	109	125	57	69	30	50		162	44	49	71	61	41	61		circ_0000222	0	0	0	0	4	0
XR_003887031.1	0	0	0	0	0	0		163	13	15	9	17	21	13		circ_0000223	0	4	0	0	2	0
XR_003887625.1	21	35	20	11	14	17		167	39	43	96	86	65	6		circ_0000224	2	0	0	0	0	0
XR_003888685.1	0	0	0	0	0	0		17	8568	13922	12575	15331	17044	6058		circ_0000225	0	0	0	0	0	3
TCONS_00076648	573	447	232	31	7	27		171	0	0	0	3	0	0		circ_0000227	0	0	2	0	0	0
TCONS_00076643	99	40	45	53	45	34		174	16	41	19	16	38	74		circ_0000230	3	0	4	0	0	4
TCONS_00076642	200	125	0	702	255	204		176	9	6	22	12	17	29		circ_0000231	0	0	0	4	0	0
TCONS_00076646	9	303	36	0	185	199		177	1200	1894	4461	1640	1793	2528		circ_0000232	8	0	5	0	4	0
TCONS_00076645	1233	595	220	520	75	113		180	52	31	23	29	25	14		circ_0000233	0	5	10	0	0	2
TCONS_00076644	129	78	0	0	24	24		183	26	15	47	48	3	11		circ_0000234	0	5	0	0	0	0
XR_003887456.1	89	165	362	71	156	182		185	24	1	4	8	14	29		circ_0000237	4	0	0	0	0	0
XR_003886103.1	0	0	0	0	0	0		186	41	21	18	19	11	18		circ_0000239	0	0	0	4	0	0
XR_003887639.1	0	0	2	0	0	0		193	6	5	12	10	5	9		circ_0000241	0	0	0	4	0	0
TCONS_00076523	12	0	4	0	8	0		199	1500	1316	2231	3107	3183	2501		circ_0000246	0	9	4	0	0	0
XR_003889458.1	1	0	1	0	0	0		2	677601	1541297	805642	1120545	1284769	1146320		circ_0000248	8	0	0	2	8	0
TCONS_00142649	1	11	4	7	8	3		205	2	1	0	2	4	3		circ_0000249	0	0	0	5	0	0
XR_965765.2	0	4	1	0	4	2		209	4	2	2	2	9	7		circ_0000251	0	4	0	2	3	0
XR_964897.2	5	0	0	0	0	0		210	11	2	16	4	9	2		circ_0000252	44	0	0	0	0	0
XR_003886011.1	185	393	514	428	588	471		214	1	0	6	2	5	0		circ_0000253	3	0	2	0	10	0
TCONS_00140723	90	194	105	161	256	267		215	6	5	7	2	4	3		circ_0000256	5	6	0	0	0	0
TCONS_00031133	84	42	28	88	118	110		216	5	4	5	15	4	2		circ_0000260	0	3	3	0	0	0
XR_003890160.1	284	254	191	366	400	390		219	5	1	4	9	5	7		circ_0000262	2	6	0	2	0	0
TCONS_00105430	5	9	6	10	2	4		221	3	3	6	9	9	5		circ_0000263	0	0	2	0	0	4
TCONS_00140117	18	0	5	5	0	31		222	3	5	8	5	2	9		circ_0000264	0	0	0	2	0	0
XR_003891105.1	0	0	0	0	0	2		224	2	2	8	3	2	3		circ_0000265	0	0	6	5	0	0
TCONS_00085682	56	35	44	29	25	41		225	4	6	2	5	2	2		circ_0000266	0	0	2	2	0	0
XR_003886088.1	0	0	2	0	0	0		23	9709	4813	5582	6157	6146	3472		circ_0000268	0	0	3	0	0	0
XR_003887152.1	0	0	0	0	0	0		25	30006	14125	4729	12796	1551	7279		circ_0000270	0	0	0	4	0	0
XR_003889114.1	0	5	24	4	22	22		251	1	0	2	0	1	7		circ_0000271	13	0	0	0	0	0
TCONS_00122446	0	0	0	110	0	0		254	0	0	0	4	0	1		circ_0000272	2	0	0	0	0	0
XR_964536.2	407	208	439	296	200	284		256	1	0	2	3	1	0		circ_0000273	0	2	0	0	0	0
XR_003890638.1	11	12	4	0	0	2		257	1	0	3	1	4	0		circ_0000274	0	0	2	4	4	0
TCONS_00137909	4	15	25	22	14	20		258	0	1	4	4	0	2		circ_0000275	7	0	3	0	0	0
XR_003891641.1	0	0	0	0	0	0		26	5492	5816	8897	6300	6307	13694		circ_0000276	0	11	2	2	3	8
TCONS_00131531	99	23	37	53	49	36		260	0	0	0	4	0	1		circ_0000278	0	0	3	0	0	0
TCONS_00107108	14	25	3	4	4	6		261	1	2	2	3	2	2		circ_0000280	0	7	0	3	0	6
XR_003889301.1	0	0	0	0	0	0		265	0	5	5	1	0	2		circ_0000283	0	3	0	0	0	0
XR_003891310.1	0	0	0	0	0	0		27	4693	4336	7475	7598	8381	12638		circ_0000287	2	0	0	0	0	0
XR_966185.2	0	0	0	0	0	0		272	2	3	0	1	3	2		circ_0000291	0	3	0	0	0	0
TCONS_00045054	42	5	20	15	8	11		275	0	1	0	1	1	0		circ_0000292	2	7	3	6	8	3
TCONS_00045055	27	1	32	6	4	12		278	0	0	0	0	0	2		circ_0000293	0	4	0	0	0	0
TCONS_00045057	10	0	15	6	37	10		28	7940	5512	13601	13942	12798	6856		circ_0000294	0	13	4	0	0	0
TCONS_00040699	32	11	21	8	5	0		281	0	0	1	2	0	0		circ_0000295	5	0	5	5	3	0
TCONS_00003367	245	200	164	319	318	305		287	0	0	1	0	4	0		circ_0000296	0	0	3	0	0	0
XR_003889485.1	0	0	0	5	1	0		292	0	0	3	0	0	0		circ_0000298	0	4	7	0	0	0
XR_003890063.1	0	7	17	29	9	25		293	0	3	0	0	0	0		circ_0000299	0	0	2	0	0	0
TCONS_00087593	41	4	8	40	9	21		296	0	0	0	0	0	2		circ_0000300	0	0	0	2	0	0
XR_003890785.1	2	0	0	0	0	0		297	0	0	0	2	1	0		circ_0000304	0	0	4	0	10	2
XR_003886969.1	0	0	0	0	0	0		299	0	0	1	0	1	0		circ_0000305	0	0	0	7	0	0
TCONS_00125623	155	162	125	205	104	153		300	0	4	1	0	0	0		circ_0000306	0	0	0	0	6	0
TCONS_00133598	0	20	0	7	0	5		304	8	4	0	1	1	3		circ_0000307	12	13	18	12	14	18
XR_003887785.1	0	0	0	3	0	0		306	0	0	2	2	0	0		circ_0000308	3	0	0	0	0	0
XR_003891439.1	0	0	0	0	0	0		312	0	0	0	2	0	0		circ_0000309	0	0	6	0	0	0
TCONS_00112361	91	8	332	84	55	35		324	0	1	0	3	5	0		circ_0000310	0	0	3	3	0	0
TCONS_00112360	122	452	193	238	0	0		325	0	0	2	2	3	0		circ_0000311	0	0	0	4	0	0
TCONS_00112363	297	227	19	1	69	63		331	0	0	4	1	4	0		circ_0000312	0	0	2	0	0	0
TCONS_00050376	144	147	95	169	170	138		333	1	0	1	0	0	3		circ_0000313	0	0	8	4	0	2
TCONS_00124580	240	357	92	292	147	275		337	0	1	1	3	4	0		circ_0000315	14	0	6	10	6	0
XR_003886384.1	0	2	0	0	0	0		339	38	32	47	45	69	53		circ_0000318	0	0	0	4	0	0
XR_003887082.1	0	0	0	0	0	0		343	63	59	76	43	33	46		circ_0000319	0	2	0	0	0	0
TCONS_00135893	21	13	32	6	33	12		346	0	0	2	0	1	0		circ_0000320	0	2	0	0	0	0
XR_003886205.1	0	0	0	0	0	0		352	4	0	2	3	4	1		circ_0000322	0	8	0	0	0	0
TCONS_00032377	45	11	37	29	34	17		353	2	3	0	3	1	3		circ_0000323	6	3	4	4	0	4
TCONS_00032376	57	44	0	0	41	12		356	2	0	7	2	7	0		circ_0000325	0	5	0	6	3	7
TCONS_00032375	42	47	0	0	87	19		36	6512	6149	15411	9413	9403	10424		circ_0000326	2	0	0	0	0	0
TCONS_00032374	0	2	1	2	35	0		361	0	0	1	0	2	1		circ_0000328	5	17	13	8	11	5
TCONS_00059192	735	899	878	1508	1920	1242		362	352	170	348	268	359	215		circ_0000330	0	10	0	0	4	0
TCONS_00032378	12	9	3	4	4	3		365	0	3	0	1	3	4		circ_0000332	0	0	0	2	0	0
XR_003890688.1	2	0	0	0	0	0		366	29237	21396	122362	57185	55529	53911		circ_0000333	4	0	2	0	0	0
TCONS_00108905	211	251	113	153	209	226		367	5	0	0	0	0	0		circ_0000334	0	0	0	0	0	2
XR_003885754.1	0	0	0	0	0	0		368	134696	130147	219250	154251	178015	129367		circ_0000335	5	0	0	0	0	0
XR_003889636.1	0	0	0	0	0	0		371	39	18	16	14	6	19		circ_0000336	8	0	0	0	3	3
TCONS_00110857	18	9	7	0	11	6		372	0	2	2	3	0	3		circ_0000338	0	2	0	0	0	6
TCONS_00010099	101	114	71	124	77	110		375	11	7	4	15	9	6		circ_0000340	0	0	3	0	0	0
TCONS_00050580	64	60	88	0	34	52		389	9	9	49	10	6	16		circ_0000341	6	0	5	0	3	0
XR_003888820.1	0	0	19	0	10	0		392	1	1	1	3	1	3		circ_0000342	0	0	2	2	8	3
XR_003888565.1	5	0	1	1	4	1		393	5	6	1	3	3	1		circ_0000343	0	0	4	0	0	0
XR_003889851.1	0	0	0	0	0	0		398	73	55	34	47	58	182		circ_0000344	2	0	0	0	0	0
XR_003885785.1	0	0	0	0	0	0		40	1	0	1	0	0	2		circ_0000345	3	0	3	0	0	0
TCONS_00003001	95	107	43	57	66	41		400	1	9	2	5	42	3		circ_0000347	0	0	0	3	0	0
TCONS_00113777	30	98	25	0	1	41		405	333	265	103	329	63	134		circ_0000348	0	9	0	0	0	0
XR_003889510.1	0	0	0	0	0	0		412	148	104	48	77	49	66		circ_0000349	3	11	10	4	0	3
XR_003885858.1	0	0	2	2	2	1		414	27	32	97	52	41	42		circ_0000350	5	0	11	0	4	0
XR_003890768.1	1	5	5	0	9	5		415	1	5	3	7	3	5		circ_0000351	0	0	0	0	0	3
XR_003886071.1	0	0	0	0	0	0		418	3	16	23	12	15	57		circ_0000354	0	0	7	7	0	0
XR_003890273.1	0	0	0	0	0	0		419	207	229	291	216	153	161		circ_0000356	0	0	0	2	0	0
TCONS_00089239	35	26	38	15	18	12		425	7	14	19	16	15	18		circ_0000358	5	0	0	0	0	0
TCONS_00009564	169	107	52	60	36	47		427	0	0	3	0	0	0		circ_0000359	0	0	10	0	0	0
TCONS_00014522	1	28	0	29	0	11		428	17	14	11	14	10	12		circ_0000361	23	0	0	34	84	0
TCONS_00013754	0	8	0	1	3	10		431	154	210	353	166	142	171		circ_0000364	0	6	0	0	0	0
XR_003890786.1	0	0	0	0	0	0		442	5	0	22	14	16	8		circ_0000367	0	0	0	0	0	4
XR_003886511.1	2	2	4	0	4	0		445	1	2	2	3	0	2		circ_0000368	0	8	5	0	0	0
TCONS_00022418	10	0	7	9	3	0		448	30	42	49	54	20	31		circ_0000369	0	0	3	0	0	0
XR_003890022.1	0	0	0	0	0	0		455	0	0	0	0	1	0		circ_0000371	0	6	2	5	0	0
XR_003891491.1	0	0	0	0	0	0		457	6	1	9	6	2	3		circ_0000373	4	5	2	4	0	0
TCONS_00033378	8	7	18	29	4	10		458	3	3	0	0	10	12		circ_0000374	0	0	0	0	2	0
XR_003887180.1	60	51	64	37	97	68		462	2923	3219	5157	6222	7340	3262		circ_0000376	7	3	17	9	4	6
XR_003889186.1	0	0	0	0	0	0		463	0	3	0	0	0	0		circ_0000377	0	3	2	0	0	0
XR_003888915.1	0	0	0	1	0	0		464	52	50	137	76	56	38		circ_0000378	0	0	0	0	0	2
TCONS_00143994	4	2	2	12	3	3		466	1	0	3	0	5	5		circ_0000379	13	2	12	11	3	0
TCONS_00112520	24	21	19	43	45	19		467	6	3	10	6	8	3		circ_0000380	14	6	10	9	4	0
XR_003889164.1	8	5	59	3	6	3		468	0	2	0	0	0	0		circ_0000381	0	3	0	0	0	0
XR_003886315.1	0	0	0	0	0	0		474	0	0	2	3	7	1		circ_0000382	0	0	4	5	0	2
XR_003887444.1	0	5	2	0	0	0		477	22	1	10	13	6	16		circ_0000383	3	0	0	2	0	0
TCONS_00069423	6	0	553	600	0	89		479	1	0	1	7	0	1		circ_0000384	0	0	2	3	0	8
XR_003887778.1	0	0	0	0	0	1		493	4	0	0	0	1	1		circ_0000385	0	0	3	0	0	0
TCONS_00069420	264	2337	1412	2976	1735	1967		494	19	22	24	26	32	22		circ_0000387	5	15	8	7	17	6
XR_003886990.1	0	0	0	0	0	0		498	1	1	0	0	1	0		circ_0000388	3	0	0	0	0	0
XR_003890339.1	4	0	6	6	0	9		499	10	6	9	16	11	12		circ_0000389	6	4	2	2	3	0
XR_003886202.1	1	2	2	0	0	0		501	0	2	0	0	1	0		circ_0000390	8	0	0	10	0	0
XR_003890098.1	4	0	0	0	0	0		502	4	2	2	10	5	4		circ_0000391	0	0	0	3	4	0
XR_003887973.1	0	0	0	0	0	0		504	0	5	1	1	2	1		circ_0000392	25	11	17	7	7	6
XR_003890918.1	2	0	2	1	0	0		513	1	1	5	4	3	1		circ_0000393	5	0	2	0	0	0
TCONS_00086952	0	8	2	0	0	3		515	0	0	1	7	1	0		circ_0000394	0	0	2	0	0	0
XR_003885932.1	0	0	0	0	0	0		528	6	6	6	11	1	14		circ_0000396	0	0	0	0	0	2
XR_003891557.1	3	10	22	101	154	111		530	2	0	0	0	0	0		circ_0000397	14	27	25	22	10	11
XR_003890325.1	0	3	0	0	0	0		533	2	3	6	1	0	0		circ_0000400	0	0	0	0	0	3
TCONS_00137498	0	6	0	0	0	0		536	2	0	2	4	0	1		circ_0000401	0	0	0	4	0	0
TCONS_00074059	0	11	5	8	4	2		537	0	1	5	3	0	0		circ_0000402	0	0	0	0	0	3
XR_003886528.1	0	0	0	0	0	0		543	2	4	9	5	3	4		circ_0000404	4	0	0	0	6	0
XR_003887750.1	1	0	0	1	1	1		555	2	0	0	1	2	0		circ_0000407	5	0	3	0	0	2
XR_003890920.1	0	0	0	0	0	0		557	0	2	0	0	0	0		circ_0000409	0	0	0	0	0	2
XR_965080.2	0	0	0	0	0	0		561	28	18	33	37	37	20		circ_0000410	9	9	11	0	2	5
TCONS_00142568	17	55	14	73	26	60		565	0	2	0	1	1	3		circ_0000412	0	0	3	0	0	0
TCONS_00142569	5	38	1	33	43	52		566	3	1	1	0	2	1		circ_0000413	0	0	0	0	6	0
XR_003889684.1	0	0	0	0	0	0		57	1898	1881	3504	4596	4497	3628		circ_0000414	0	3	0	0	0	0
TCONS_00140056	1199	1049	1632	4591	3976	4765		570	1	0	0	0	0	1		circ_0000415	23	5	4	0	2	3
TCONS_00043288	19	29	33	23	27	19		571	0	1	2	3	1	0		circ_0000419	0	0	0	0	0	2
XR_003891189.1	0	9	10	32	49	0		572	0	0	1	2	2	1		circ_0000420	7	0	0	0	0	0
XR_003886910.1	0	0	0	0	0	0		573	2	0	0	3	2	0		circ_0000421	16	0	0	0	0	91
XR_003890086.1	0	0	0	0	0	0		581	0	1	1	0	0	0		circ_0000424	6	0	2	0	0	0
XR_003889091.1	0	0	6	0	2	2		582	0	0	3	1	0	0		circ_0000425	5	0	5	0	0	2
XR_965963.2	0	0	0	0	0	0		588	0	0	0	0	2	0		circ_0000426	11	13	0	0	0	0
XR_003886328.1	0	0	0	0	0	0		590	0	2	3	2	0	3		circ_0000430	0	0	2	0	0	0
TCONS_00084561	22	15	5	0	13	9		592	1	0	1	1	3	1		circ_0000433	7	4	2	4	0	0
XR_003891016.1	29	27	282	229	73	42		63	3	12	18	18	6	16		circ_0000436	5	3	2	2	0	0
XR_003885680.1	0	0	1	5	0	0		64	1330	757	2727	1536	2166	2164		circ_0000439	4	0	6	0	0	4
XR_003890593.1	0	0	0	0	0	0		69	1182	1869	4423	1614	1759	2517		circ_0000440	0	0	2	0	0	0
XR_003889548.1	924	1004	362	852	1095	906		7	32302	25192	48346	55069	43813	46744		circ_0000441	7	5	3	0	0	0
XR_003890815.1	9	10	0	0	0	3		76	884	580	3238	1657	1668	1793		circ_0000444	0	0	3	0	0	0
TCONS_00000772	54	48	43	63	107	75		8	0	1	2	4	0	3		circ_0000449	0	0	0	0	0	3
TCONS_00000774	0	70	68	72	0	57		89	35	56	40	94	94	91		circ_0000451	4	0	3	0	0	2
XR_003889921.1	0	0	1	1	0	1		9	27004	24207	22403	22777	12388	14898		circ_0000453	0	0	2	0	0	0
TCONS_00107739	37	27	21	16	11	21		93	819	1207	716	524	522	777		circ_0000455	5	0	0	0	0	0
XR_003891121.1	0	0	0	0	0	0		99	285	309	436	381	498	822		circ_0000456	0	0	2	0	0	0
TCONS_00044714	22	55	52	35	33	16										circ_0000458	0	0	4	0	0	0
TCONS_00044715	0	0	0	0	7	0										circ_0000459	3	0	0	0	0	0
TCONS_00044717	0	50	0	0	1	0										circ_0000462	12	6	8	15	4	3
XR_003888916.1	2	1	1	1	1	1										circ_0000464	3	4	0	0	2	0
XR_003891135.1	0	0	0	0	0	0										circ_0000467	0	0	4	0	0	0
XR_003888875.1	0	2	0	0	0	0										circ_0000470	0	0	2	0	0	0
TCONS_00095850	26	28	14	18	4	17										circ_0000472	0	0	0	3	0	0
XR_003889596.1	2	0	0	0	0	0										circ_0000473	0	0	3	0	0	0
XR_964851.2	462	372	264	161	319	343										circ_0000474	0	0	0	0	3	0
XR_003891552.1	0	0	0	0	23	52										circ_0000476	0	0	2	0	0	0
XR_964532.2	37	0	0	103	0	98										circ_0000477	6	0	6	0	6	0
XR_003886541.1	0	0	0	0	0	0										circ_0000480	8	0	7	0	4	4
XR_003886620.1	390	91	190	987	837	782										circ_0000481	0	0	0	3	0	0
XR_964767.2	1	5	8	0	0	0										circ_0000482	0	6	0	0	0	0
XR_003888774.1	0	0	0	0	1	0										circ_0000483	0	0	0	0	0	5
XR_964489.2	0	0	3	0	0	0										circ_0000484	0	0	2	0	0	0
XR_003888218.1	0	17	0	0	0	0										circ_0000485	10	0	0	0	0	0
TCONS_00015108	47	30	54	36	34	31										circ_0000487	7	2	2	0	0	0
XR_965050.2	0	0	0	0	0	0										circ_0000489	0	0	4	0	0	0
XR_003888746.1	0	0	3536	0	0	1446										circ_0000490	0	0	0	0	0	2
XR_003889986.1	0	0	0	0	0	0										circ_0000493	0	0	2	0	0	0
XR_003890806.1	0	0	0	0	0	1										circ_0000494	0	0	6	0	0	0
XR_003890287.1	1203	1087	420	631	1019	952										circ_0000495	0	3	0	0	0	0
TCONS_00052036	2	25	6	6	5	0										circ_0000496	14	0	0	0	0	0
TCONS_00114366	89	97	53	125	138	96										circ_0000497	3	4	7	2	0	5
TCONS_00112311	1	1	0	8	0	23										circ_0000498	10	0	4	4	9	4
XR_003886599.1	0	0	0	3	2	0										circ_0000499	0	4	0	0	0	0
XR_003885883.1	7	12	11	13	5	3										circ_0000502	0	0	0	0	0	4
XR_003887515.1	68	94	7	41	37	63										circ_0000503	3	0	0	0	4	0
XR_003891015.1	2	1	3	3	1	2										circ_0000505	0	0	2	0	0	0
TCONS_00121154	177	16	22	14	9	10										circ_0000506	0	0	5	0	0	13
TCONS_00061199	1	11	14	3	0	3										circ_0000507	10	0	2	0	0	0
XR_003889252.1	0	0	0	0	0	0										circ_0000508	7	9	12	6	5	2
TCONS_00104716	62	29	17	7	25	41										circ_0000509	0	0	2	4	4	6
XR_003887608.1	8	21	10	28	36	38										circ_0000510	0	0	0	3	0	0
TCONS_00085015	243	288	155	255	375	238										circ_0000511	0	0	2	0	0	0
TCONS_00103946	11	29	4	16	14	12										circ_0000512	0	0	2	0	0	0
TCONS_00094848	8	0	13	0	0	0										circ_0000513	0	0	0	5	0	0
TCONS_00115940	18	0	0	17	12	18										circ_0000514	0	0	0	7	0	0
TCONS_00140520	50	26	340	110	0	89										circ_0000515	0	5	0	0	0	0
TCONS_00023241	17	11	26	8	9	8										circ_0000517	0	3	3	3	6	0
XR_003889616.1	0	0	0	0	0	3										circ_0000518	0	0	0	2	2	0
TCONS_00091526	6	18	6	28	21	7										circ_0000519	0	0	2	0	0	0
XR_003886082.1	0	4	0	2	0	0										circ_0000520	0	0	0	0	0	2
XR_003891628.1	0	0	0	0	0	0										circ_0000521	4	0	14	0	3	2
XR_003891148.1	0	0	0	0	0	0										circ_0000522	0	0	6	7	3	8
XR_003890137.1	21	36	40	50	31	68										circ_0000523	0	0	2	0	0	0
TCONS_00103051	28	36	16	26	10	20										circ_0000524	7	0	3	7	0	0
TCONS_00103053	51	120	17	12	0	8										circ_0000525	0	0	4	0	0	0
TCONS_00106668	0	26	5	9	0	14										circ_0000526	0	0	3	2	0	0
XR_003891703.1	33	30	25	1	11	20										circ_0000527	0	0	4	0	0	5
XR_003886582.1	0	0	2	0	10	0										circ_0000529	7	0	4	0	0	4
XR_003890552.1	0	0	0	0	0	0										circ_0000530	0	0	4	0	0	0
TCONS_00100621	155	131	95	86	252	94										circ_0000531	0	2	4	0	2	0
TCONS_00143403	4	26	14	3	4	12										circ_0000532	13	0	0	5	0	2
TCONS_00062443	17	41	22	10	10	20										circ_0000533	0	0	0	6	0	4
XR_003889595.1	0	0	0	0	0	0										circ_0000534	0	0	3	0	0	0
XR_003887936.1	67	44	9	74	0	36										circ_0000535	0	0	0	3	0	0
XR_003889121.1	0	239	0	486	317	367										circ_0000536	0	0	2	0	0	0
XR_003890443.1	0	0	0	0	0	0										circ_0000537	4	4	9	6	9	8
XR_003890396.1	0	0	1	0	0	0										circ_0000538	0	0	3	0	0	0
TCONS_00101970	2	0	0	0	8	4										circ_0000539	0	0	5	0	3	5
XR_003888247.1	0	0	0	0	0	0										circ_0000540	0	0	0	0	0	3
XR_003889825.1	205	160	44	6	67	36										circ_0000541	3	0	0	0	0	0
XR_003887855.1	1566	2444	3535	2300	1960	6042										circ_0000543	8	0	0	3	10	0
XR_003891636.1	10	14	115	24	7	16										circ_0000544	0	0	0	3	0	0
XR_003891340.1	0	2	0	5	4	6										circ_0000545	0	3	0	0	6	2
XR_965205.2	0	0	0	0	0	0										circ_0000546	2	0	0	0	0	2
XR_003888255.1	0	0	0	0	0	0										circ_0000547	0	0	0	2	0	0
TCONS_00085107	0	0	4	6	20	0										circ_0000549	4	0	3	0	3	4
XR_003890002.1	10	14	13	23	11	30										circ_0000550	10	0	4	9	7	9
TCONS_00081077	43	20	53	0	0	7										circ_0000551	3	0	4	0	0	2
XR_003889755.1	42	29	18	54	39	45										circ_0000554	6	0	4	0	8	2
XR_003888249.1	0	0	0	0	0	0										circ_0000556	3	0	5	0	0	2
TCONS_00033212	0	13	0	5	0	9										circ_0000559	0	0	5	0	0	0
XR_003889137.1	0	0	1	0	0	0										circ_0000564	0	0	2	0	0	0
XR_003887989.1	0	0	0	0	1	3										circ_0000566	0	0	3	5	0	2
TCONS_00036363	71	82	48	92	78	83										circ_0000567	10	5	0	5	0	10
TCONS_00049460	408	535	563	286	359	391										circ_0000568	0	0	2	0	0	0
TCONS_00073983	3	1	4	36	14	1										circ_0000569	0	0	4	0	0	0
XR_003889660.1	9	2	3	0	0	0										circ_0000571	0	0	0	0	0	3
XR_003887091.1	63	0	0	54	0	6										circ_0000573	3	0	3	3	0	0
XR_003887258.1	0	0	0	0	3	0										circ_0000574	4	0	2	0	0	0
XR_003885747.1	0	8	0	10	0	2										circ_0000575	2	0	0	0	3	0
TCONS_00016845	8	0	17	26	23	12										circ_0000576	0	0	0	2	0	0
XR_965160.2	0	0	0	0	0	0										circ_0000577	0	6	0	0	0	0
TCONS_00048335	18	28	28	15	22	30										circ_0000578	0	9	0	3	0	3
XR_003887269.1	0	0	0	0	0	0										circ_0000579	0	0	5	0	0	0
XR_003887063.1	0	0	0	0	0	0										circ_0000580	0	5	0	0	0	0
TCONS_00009759	6	0	2	0	0	0										circ_0000582	0	2	0	0	0	0
XR_003886195.1	20	11	46	23	6	20										circ_0000583	0	7	0	0	0	0
XR_003888573.1	0	0	0	0	0	0										circ_0000584	0	6	0	0	0	0
XR_003888294.1	0	0	0	0	0	0										circ_0000585	0	0	3	0	0	0
XR_964915.2	24	14	1	0	43	2										circ_0000586	0	0	4	3	0	4
XR_003887935.1	0	0	0	0	0	0										circ_0000587	0	0	0	0	0	2
TCONS_00116968	135	113	110	232	211	175										circ_0000588	0	0	4	10	0	0
XR_003889126.1	0	0	0	10	27	8										circ_0000589	0	0	2	0	0	0
TCONS_00016152	0	1	0	6	0	0										circ_0000590	0	5	3	0	0	2
XR_003887067.1	0	0	0	0	0	2										circ_0000593	4	0	0	2	0	0
XR_003891560.1	0	0	0	0	67	144										circ_0000595	6	0	0	4	0	2
XR_003890380.1	0	0	0	0	0	0										circ_0000596	0	0	2	0	0	0
XR_964719.2	23	33	32	24	43	23										circ_0000597	0	0	0	7	0	0
XR_003888588.1	26	20	23	17	3	11										circ_0000598	5	0	14	5	5	8
XR_003887358.1	11	0	0	0	6	0										circ_0000599	5	0	0	0	0	0
TCONS_00057194	160	249	187	252	50	298										circ_0000600	0	2	4	0	8	2
XR_003891263.1	4	9	9	9	2	10										circ_0000601	0	0	0	0	6	0
TCONS_00051105	412	311	203	107	562	424										circ_0000602	3	0	0	0	0	0
TCONS_00051108	249	232	113	103	286	302										circ_0000604	0	0	2	0	0	0
TCONS_00023673	152	122	135	156	184	184										circ_0000605	0	4	0	0	12	0
TCONS_00010873	143	64	48	19	16	22										circ_0000607	7	0	0	0	0	0
XR_003891669.1	0	0	0	18	0	0										circ_0000608	18	0	0	0	5	0
TCONS_00009032	1	0	30	1	3	2										circ_0000613	4	0	0	0	0	0
TCONS_00009031	0	0	1	12	0	16										circ_0000614	6	9	5	0	7	5
XR_003890180.1	35	31	86	42	81	66										circ_0000616	0	0	0	0	0	4
TCONS_00134228	11	22	35	3	20	7										circ_0000617	25	13	25	8	0	7
XR_964717.2	2	2	2	5	0	4										circ_0000618	68	0	85	0	61	66
XR_003891125.1	0	0	2	0	0	2										circ_0000619	2	0	0	0	0	0
XR_003889402.1	0	0	0	0	0	0										circ_0000620	4	0	2	0	0	0
TCONS_00008941	6	1	1	4	3	4										circ_0000621	16	0	6	5	0	2
XR_003890529.1	0	0	0	0	0	0										circ_0000622	0	0	0	0	0	3
XR_003889425.1	0	0	0	1	0	1										circ_0000623	0	10	0	0	0	3
XR_003888627.1	0	0	0	0	0	0										circ_0000626	0	0	0	0	6	0
XR_003891710.1	243	225	220	111	173	62										circ_0000627	10	0	0	7	5	5
XR_003891673.1	0	0	0	0	0	0										circ_0000629	4	0	0	3	0	3
XR_003887980.1	0	3	5	0	0	4										circ_0000631	0	0	135	0	0	0
TCONS_00142319	79	141	105	49	55	84										circ_0000633	0	0	0	0	10	0
TCONS_00038742	51	72	53	54	47	47										circ_0000634	0	0	0	0	7	0
XR_003887420.1	13	8	100	8	56	16										circ_0000636	0	2	11	9	18	4
XR_003886784.1	2	10	0	6	0	1										circ_0000641	0	2	0	0	0	2
XR_003890533.1	0	0	4	0	0	2										circ_0000642	0	5	0	4	0	0
XR_003885891.1	0	0	0	1	0	0										circ_0000645	0	0	0	0	3	0
TCONS_00115140	20	12	11	7	4	6										circ_0000646	0	0	0	0	4	0
TCONS_00109585	10	10	11	13	14	24										circ_0000656	3	5	0	0	0	0
TCONS_00020610	22	32	32	8	35	45										circ_0000658	0	13	0	0	0	3
XR_003888710.1	6	22	16	44	1	40										circ_0000661	4	12	2	7	11	4
XR_965303.1	0	0	0	0	0	0										circ_0000662	0	0	3	4	0	0
XR_003885890.1	19	0	28	7	39	13										circ_0000666	0	0	3	0	0	0
XR_003887092.1	0	0	4	3	3	0										circ_0000667	0	3	0	0	0	0
XR_003891344.1	0	0	0	0	0	0										circ_0000668	4	0	5	0	0	0
TCONS_00075686	25	13	18	5	20	14										circ_0000669	0	0	3	0	0	0
XR_003889678.1	0	0	0	0	0	0										circ_0000672	47	31	19	9	14	14
XR_003889042.1	0	0	0	0	0	0										circ_0000673	2	0	0	0	0	0
XR_003890884.1	0	0	0	0	0	0										circ_0000674	0	0	0	0	3	0
XR_964817.2	0	3	2	3	3	12										circ_0000679	11	9	19	7	0	10
TCONS_00075011	295	428	298	322	501	439										circ_0000680	0	0	5	0	0	0
XR_003890905.1	2	0	3	1	0	3										circ_0000681	0	0	2	0	0	0
XR_003886936.1	0	0	0	0	0	0										circ_0000685	0	0	4	5	0	0
XR_003886515.1	0	3	0	4	0	6										circ_0000688	0	0	4	10	2	0
TCONS_00144060	28	41	0	0	37	5										circ_0000689	0	0	4	0	0	0
XR_003890406.1	0	3	2	5	5	0										circ_0000691	0	0	6	0	0	0
TCONS_00018480	74	58	52	47	24	56										circ_0000692	9	9	13	7	6	4
TCONS_00045502	5	11	0	0	4	5										circ_0000693	4	0	2	0	0	0
TCONS_00107188	5	6	16	13	0	2										circ_0000694	0	0	2	0	0	0
TCONS_00137769	234	157	183	177	178	144										circ_0000695	0	0	0	0	5	0
XR_003889248.1	23	25	23	15	27	19										circ_0000697	0	0	3	4	0	5
XR_003887234.1	0	0	0	0	0	0										circ_0000698	10	0	3	6	0	0
XR_964634.2	2662	3534	1960	3839	4103	2243										circ_0000699	0	0	2	0	0	0
XR_003888350.1	20	0	2	0	4	4										circ_0000700	0	0	0	0	10	0
XR_003891493.1	0	2	4	0	12	0										circ_0000701	0	0	2	0	0	2
TCONS_00021365	23	15	8	19	3	6										circ_0000702	5	0	0	0	0	0
TCONS_00136149	15	3	13	14	3	5										circ_0000703	0	0	0	0	0	4
XR_003886078.1	0	11	4	0	12	27										circ_0000706	5	0	0	0	0	0
XR_003886987.1	8	5	7	6	8	4										circ_0000707	6	17	5	3	0	0
TCONS_00018900	8	8	17	29	31	13										circ_0000708	0	0	0	0	0	3
XR_003889928.1	4	0	0	0	2	0										circ_0000709	0	0	5	0	0	0
XR_003887113.1	59	32	0	0	0	0										circ_0000710	4	0	0	0	0	0
TCONS_00078920	581	465	474	332	527	322										circ_0000713	7	13	8	5	5	8
XR_003888624.1	0	0	0	0	0	0										circ_0000717	0	0	4	0	0	0
TCONS_00109122	12	30	9	0	12	11										circ_0000719	2	0	0	0	0	0
XR_003889322.1	3	4	0	0	0	0										circ_0000720	4	0	0	0	0	0
TCONS_00046073	87	72	39	93	92	58										circ_0000723	0	0	2	0	0	0
TCONS_00063410	3	0	0	0	0	8										circ_0000724	16	7	0	0	0	6
TCONS_00046074	52	74	82	79	108	80										circ_0000725	0	0	0	2	0	0
XR_003886679.1	2	0	0	0	0	0										circ_0000726	0	0	2	0	0	0
XR_003890955.1	12	0	4	2	2	2										circ_0000727	6	6	3	0	8	4
TCONS_00068522	7	16	9	7	33	12										circ_0000729	0	0	0	0	0	2
TCONS_00138709	63	38	7	47	72	67										circ_0000730	5	0	0	0	0	0
TCONS_00143402	8	21	3	4	0	0										circ_0000731	3	4	0	4	0	2
TCONS_00062740	22	47	6	11	2	10										circ_0000733	0	0	0	3	0	0
XR_003886665.1	1	1	1	0	6	2										circ_0000735	7	2	3	2	0	0
TCONS_00033028	76	74	161	69	54	62										circ_0000736	0	0	2	0	0	0
TCONS_00105818	26	11	34	38	50	28										circ_0000738	0	0	3	4	0	0
XR_003885990.1	0	0	0	0	0	0										circ_0000739	16	0	8	7	8	4
TCONS_00103284	0	0	0	53	0	0										circ_0000740	0	0	10	0	0	3
XR_003890040.1	0	0	0	2	0	0										circ_0000742	0	2	0	5	0	0
XR_003887762.1	1	1	0	1	1	1										circ_0000743	4	8	7	7	0	3
TCONS_00034558	0	18	0	0	6	0										circ_0000744	0	0	2	0	3	0
TCONS_00034557	39	9	11	49	9	12										circ_0000745	0	0	8	0	0	4
XR_003888504.1	0	2	2	4	4	0										circ_0000746	0	0	2	0	0	8
TCONS_00000060	49	34	34	18	0	66										circ_0000747	2	0	5	2	0	0
TCONS_00004768	0	5	0	1	2	0										circ_0000748	0	0	0	0	4	2
XR_003889751.1	0	0	0	0	0	0										circ_0000749	0	0	0	2	0	0
XR_964452.2	14	22	44	0	0	2										circ_0000750	0	0	2	0	0	0
XR_003888751.1	0	0	0	0	0	0										circ_0000751	0	0	4	0	0	0
XR_003890405.1	0	0	0	0	0	0										circ_0000752	2	0	2	0	0	0
XR_003887599.1	0	4	15	5	0	10										circ_0000754	0	0	0	0	4	0
TCONS_00092374	145	195	87	155	282	186										circ_0000755	0	3	4	2	0	3
TCONS_00073945	9	0	12	7	8	10										circ_0000756	2	0	2	0	0	0
TCONS_00064345	2	0	0	8	0	2										circ_0000758	2	3	5	2	0	4
TCONS_00064347	1	0	0	0	8	0										circ_0000759	0	0	0	2	0	0
TCONS_00129922	0	6	9	10	2	10										circ_0000760	6	0	0	0	0	0
XR_003891290.1	0	0	0	0	0	0										circ_0000762	4	0	6	5	0	3
TCONS_00000419	0	0	0	1	5	22										circ_0000763	6	4	6	8	8	0
XR_003888760.1	0	0	0	0	0	0										circ_0000765	0	0	2	0	0	0
TCONS_00039897	11	3	8	5	9	6										circ_0000766	8	0	5	0	0	0
XR_003889291.1	0	0	0	0	0	0										circ_0000768	0	4	0	0	0	0
XR_003889205.1	0	0	0	0	0	0										circ_0000769	4	0	0	2	0	0
XR_003887246.1	1	2	1	1	1	1										circ_0000770	20	29	23	3	9	13
XR_003891501.1	0	0	13	0	395	187										circ_0000771	0	0	6	4	0	0
XR_003890586.1	8	3	3	11	15	16										circ_0000772	4	0	0	0	0	0
XR_003889219.1	13	6	9	6	12	5										circ_0000773	0	0	2	0	0	0
TCONS_00025538	0	5	0	0	4	0										circ_0000774	6	22	0	7	5	0
XR_003885797.1	9	6	4	8	15	4										circ_0000775	8	0	8	9	10	6
XR_003889995.1	0	0	0	0	0	0										circ_0000776	30	34	16	17	27	14
TCONS_00128448	2	3	0	12	5	0										circ_0000777	0	0	0	5	0	0
TCONS_00033264	426	618	175	68	305	344										circ_0000778	8	0	0	0	0	0
XR_003886629.1	0	0	0	0	0	0										circ_0000779	0	15	0	0	0	2
XR_003886920.1	3	9	5	0	0	2										circ_0000782	0	0	4	0	0	0
TCONS_00100480	7	0	0	22	28	11										circ_0000783	10	4	9	5	13	11
XR_003889981.1	0	0	0	0	0	0										circ_0000785	0	0	0	0	0	2
TCONS_00107907	1143	1675	2005	2664	2379	1884										circ_0000786	5	0	0	0	0	0
TCONS_00011971	7	0	0	1	35	11										circ_0000789	0	0	0	0	5	0
XR_003886040.1	0	0	0	0	0	0										circ_0000791	0	0	0	5	0	0
XR_003886554.1	0	0	6	7	0	0										circ_0000793	0	0	2	0	0	2
XR_003888298.1	2	3	0	0	0	0										circ_0000794	0	0	0	4	0	0
XR_003890644.1	0	0	3	3	0	0										circ_0000795	2	4	0	0	5	0
XR_003886958.1	83	46	36	10	8	12										circ_0000798	0	0	4	0	0	0
XR_003891711.1	2	0	4	4	4	4										circ_0000802	0	0	4	0	0	0
TCONS_00006688	5	7	6	31	8	7										circ_0000803	4	4	5	0	0	2
XR_965492.2	23	13	23	12	12	0										circ_0000807	0	0	2	0	0	0
TCONS_00101471	346	37	104	169	69	151										circ_0000808	2	0	4	0	4	0
XR_003891515.1	0	8	3	0	0	1										circ_0000809	0	0	0	0	3	0
XR_965052.2	0	0	1	1	3	6										circ_0000810	5	0	0	0	0	0
TCONS_00039280	10	17	25	21	12	81										circ_0000811	5	0	0	0	0	0
XR_003889406.1	0	0	0	0	0	0										circ_0000812	0	0	0	2	0	0
XR_003891550.1	0	2	2	0	0	0										circ_0000815	5	0	0	3	0	0
XR_003886275.1	4	3	2	6	0	0										circ_0000830	0	0	0	0	0	2
TCONS_00136436	11	6	22	8	2	19										circ_0000833	3	0	0	0	0	0
XR_965686.2	133	88	273	1	0	378										circ_0000835	0	0	0	0	0	2
TCONS_00083139	0	5	0	0	0	0										circ_0000836	40	20	32	36	26	18
XR_003891293.1	0	0	0	0	0	0										circ_0000839	15	6	12	8	0	4
TCONS_00018368	64	53	40	0	0	0										circ_0000840	0	6	3	0	0	0
TCONS_00102668	0	0	0	10	5	0										circ_0000841	6	0	2	2	0	3
TCONS_00082847	33	79	36	33	42	36										circ_0000842	0	5	9	0	2	0
XR_965567.2	51	40	57	52	22	30										circ_0000843	0	0	2	4	0	0
TCONS_00137095	33	65	22	26	53	39										circ_0000844	4	3	8	2	8	0
TCONS_00005567	25	32	26	46	53	57										circ_0000845	0	9	4	0	0	0
TCONS_00003240	874	881	904	802	1152	933										circ_0000846	0	2	0	0	0	0
XR_003890358.1	0	0	0	0	0	0										circ_0000848	0	0	0	3	0	0
XR_003890740.1	88	55	91	51	70	73										circ_0000849	0	0	0	10	0	0
XR_003886409.1	24	10	48	12	13	26										circ_0000851	0	0	2	0	0	0
XR_964568.2	125	48	110	101	97	197										circ_0000852	0	0	0	0	0	4
XR_003890953.1	0	3	3	0	0	0										circ_0000853	0	0	3	0	0	3
XR_003888714.1	472	527	523	123	472	163										circ_0000854	0	0	2	0	0	0
TCONS_00002113	0	0	0	18	6	14										circ_0000855	0	3	6	0	0	0
TCONS_00119442	53	19	42	102	44	31										circ_0000856	0	2	0	0	0	0
XR_003887476.1	0	0	0	0	0	0										circ_0000857	9	0	0	0	0	0
TCONS_00079170	3	17	1	3	36	8										circ_0000861	0	0	0	0	3	0
TCONS_00079171	16	3	1	2	0	6										circ_0000862	0	0	0	0	5	0
TCONS_00079172	7	3	2	0	1	1										circ_0000864	0	3	0	0	0	3
TCONS_00120402	7	0	0	0	0	6										circ_0000868	0	0	4	0	0	0
XR_003887831.1	4	1	1	1	4	1										circ_0000869	7	5	2	2	0	0
XR_003887825.1	0	0	0	0	0	0										circ_0000870	0	0	0	0	28	9
XR_003890647.1	0	0	0	0	0	0										circ_0000873	0	0	0	5	0	0
XR_003888374.1	0	0	0	0	0	0										circ_0000874	4	0	3	0	0	0
XR_003890251.1	0	0	0	0	0	0										circ_0000876	0	0	4	0	0	0
TCONS_00064770	12	10	6	4	18	30										circ_0000879	2	0	4	0	3	2
TCONS_00064771	25	8	8	6	7	12										circ_0000880	0	0	3	0	0	0
TCONS_00064772	4	3	2	24	3	6										circ_0000881	3	0	0	0	0	0
TCONS_00012862	461	36	408	685	48	563										circ_0000882	4	8	8	3	7	0
TCONS_00064778	11	7	9	4	19	8										circ_0000885	0	0	0	4	0	0
TCONS_00135764	6	8	5	10	3	10										circ_0000886	0	6	0	0	0	0
XR_003890245.1	8	1	7	5	5	4										circ_0000887	0	0	0	0	2	0
XR_003890119.1	0	0	0	0	0	0										circ_0000888	0	0	4	0	0	0
XR_003891152.1	0	0	0	0	0	0										circ_0000890	5	5	4	4	0	4
TCONS_00107994	118	88	90	193	105	78										circ_0000891	3	0	3	6	9	0
XR_003890866.1	0	0	0	0	0	0										circ_0000893	5	8	6	0	4	4
XR_003887910.1	2	4	0	1	0	0										circ_0000898	0	0	0	7	0	0
XR_003890563.1	0	0	0	0	0	5										circ_0000899	208	231	106	116	189	129
XR_003888348.1	0	0	0	0	0	0										circ_0000901	0	0	0	0	0	2
TCONS_00069498	0	0	13	2	10	7										circ_0000902	0	4	0	0	0	2
TCONS_00000182	43	50	24	23	91	38										circ_0000903	3	2	0	0	0	0
TCONS_00056250	14	10	26	34	17	8										circ_0000906	0	0	0	0	7	0
TCONS_00069493	9	18	5	0	8	0										circ_0000908	0	0	0	0	0	2
TCONS_00065912	53	33	26	29	21	19										circ_0000913	0	3	0	0	0	0
XR_003890024.1	0	0	0	0	0	0										circ_0000914	0	5	0	0	0	0
XR_003890165.1	6	4	4	5	4	4										circ_0000915	0	0	0	0	0	3
XR_003888608.1	2	3	0	0	0	0										circ_0000916	0	0	2	0	5	5
TCONS_00140166	20	0	0	2	9	0										circ_0000917	0	0	4	0	0	5
TCONS_00058958	203	1	0	0	163	0										circ_0000918	0	0	4	0	0	0
XR_003891100.1	0	0	0	29	0	15										circ_0000920	11	8	36	19	13	20
TCONS_00061113	0	0	0	116	27	51										circ_0000921	0	4	0	0	0	0
TCONS_00061111	43	38	39	216	200	303										circ_0000923	2	0	3	3	0	0
TCONS_00061117	123	178	69	431	416	480										circ_0000924	0	3	0	8	0	0
TCONS_00110439	153	48	67	152	44	94										circ_0000925	17	0	0	3	0	5
TCONS_00112775	0	33	30	29	33	50										circ_0000927	0	0	0	16	0	0
XR_003886588.1	0	0	0	4	22	8										circ_0000928	0	0	4	0	0	0
TCONS_00048424	17	14	20	12	17	11										circ_0000929	0	0	0	2	0	0
XR_003890629.1	0	0	6	6	0	0										circ_0000930	0	0	0	0	0	6
XR_003891623.1	0	0	0	0	0	0										circ_0000931	0	0	2	0	0	0
XR_003890475.1	2	0	0	7	0	3										circ_0000934	3	0	0	0	0	0
XR_003887093.1	0	0	0	0	0	0										circ_0000936	62	34	56	23	29	29
TCONS_00143320	16	4	4	4	3	2										circ_0000937	0	2	0	3	0	0
TCONS_00017137	19	6	6	22	9	7										circ_0000938	0	3	3	2	0	6
XR_966017.2	33	30	38	1	17	7										circ_0000939	8	10	9	17	19	7
TCONS_00103329	71	26	23	52	72	85										circ_0000941	0	0	2	0	0	0
XR_003889805.1	1	0	1	0	0	0										circ_0000942	6	36	63	8	4	0
XR_003888508.1	10	2	5	2	3	0										circ_0000943	8	14	15	9	3	0
XR_003889480.1	0	0	0	0	0	0										circ_0000944	7	4	2	0	3	0
TCONS_00142878	14	14	7	15	22	14										circ_0000947	10	0	3	13	8	0
TCONS_00017866	15	34	43	18	28	34										circ_0000948	6	0	0	0	0	0
XR_003887635.1	0	0	0	0	0	0										circ_0000949	0	0	0	0	8	4
XR_003891469.1	0	0	0	0	0	0										circ_0000950	0	30	0	34	0	0
XR_964676.2	1	0	0	1	0	3										circ_0000952	0	0	14	13	0	0
TCONS_00026516	2	1	0	0	11	2										circ_0000953	0	3	21	20	0	4
XR_003886700.1	0	0	0	0	0	0										circ_0000955	0	0	0	0	42	0
XR_003888306.1	29	33	53	0	33	39										circ_0000956	0	0	7	0	0	0
XR_003888321.1	0	0	2	0	6	0										circ_0000957	0	0	0	0	0	3
XR_003888792.1	0	0	0	4	4	5										circ_0000959	0	6	0	0	0	0
XR_003889734.1	12	19	16	12	20	25										circ_0000960	0	0	0	2	0	0
XR_003888683.1	0	0	0	0	0	0										circ_0000961	0	2	0	0	0	0
XR_003886115.1	0	0	0	0	0	0										circ_0000962	0	0	3	0	0	0
TCONS_00007457	12	8	2	30	0	5										circ_0000963	0	0	0	3	6	0
TCONS_00079379	185	329	311	164	301	226										circ_0000964	0	0	0	0	3	0
TCONS_00125511	0	2	0	6	0	0										circ_0000967	0	0	8	26	0	2
TCONS_00019421	29	73	49	55	70	24										circ_0000969	0	0	3	0	0	0
TCONS_00038275	26	69	24	67	26	18										circ_0000970	9	0	4	0	0	3
TCONS_00076731	458	405	824	293	293	421										circ_0000972	0	0	2	0	0	0
XR_003886101.1	0	7	29	46	31	34										circ_0000973	37	22	103	29	12	14
XR_003889521.1	0	0	0	0	0	4										circ_0000974	0	0	0	0	0	9
XR_003885834.1	4	2	3	5	12	6										circ_0000979	5	0	0	0	0	0
XR_965279.2	0	0	0	0	0	0										circ_0000981	4	14	5	3	6	0
XR_003886585.1	0	0	28	44	0	59										circ_0000982	9	0	5	16	0	7
XR_003890769.1	44	31	67	21	24	40										circ_0000983	0	4	0	0	0	7
XR_964895.2	6	8	3	3	4	2										circ_0000984	7	8	5	5	0	0
TCONS_00072499	4	0	2	4	9	17										circ_0000986	0	0	2	0	0	0
XR_003889965.1	0	0	0	0	0	0										circ_0000988	0	0	3	0	0	0
XR_003890166.1	1	3	2	2	0	2										circ_0000989	0	0	2	0	0	0
XR_003886059.1	0	106	6	0	0	0										circ_0000991	0	0	0	0	0	4
XR_003889116.1	0	7	0	7	0	0										circ_0000992	0	0	2	0	0	0
XR_003888422.1	0	1	0	0	0	0										circ_0000993	22	25	21	26	9	0
XR_003888228.1	4	2	0	2	5	2										circ_0000994	0	5	4	0	0	0
XR_965326.2	6	0	0	2	0	0										circ_0000997	0	9	0	0	0	0
XR_003889870.1	0	0	0	0	0	0										circ_0001005	0	0	4	0	0	0
XR_965277.2	0	0	0	0	0	0										circ_0001006	604	452	0	674	710	0
TCONS_00141110	3	5	0	4	8	3										circ_0001012	25	0	6	0	0	0
XR_003891217.1	42	17	15	16	31	27										circ_0001013	0	0	2	0	0	0
TCONS_00035836	12	56	37	36	25	30										circ_0001015	0	0	3	8	0	0
TCONS_00004530	23	0	4	7	2	3										circ_0001016	5	4	11	0	0	3
TCONS_00078263	0	10	0	1	0	0										circ_0001017	0	0	0	0	69	0
XR_003889303.1	0	0	0	0	0	18										circ_0001018	0	3	0	0	5	0
TCONS_00078261	11	9	2	12	4	6										circ_0001019	2	2	0	0	3	0
XR_003891542.1	32	0	13	12	6	10										circ_0001021	5	0	0	0	0	0
XR_003888200.1	2	3	0	0	0	1										circ_0001022	0	0	0	17	0	5
XR_003888175.1	3	0	0	3	0	0										circ_0001023	0	3	0	0	0	0
TCONS_00078769	110	161	211	174	470	95										circ_0001025	0	0	2	0	3	0
XR_003890053.1	0	17	9	0	0	1										circ_0001026	12	2	7	7	9	4
TCONS_00033573	113	92	63	92	77	90										circ_0001027	0	0	2	4	0	3
TCONS_00041588	7	53	9	21	9	55										circ_0001030	5	0	0	0	0	0
XR_003888169.1	9	0	4	9	0	0										circ_0001034	21	27	42	39	16	26
XR_003890308.1	0	0	0	0	0	0										circ_0001035	0	3	0	0	0	0
TCONS_00007842	1078	2450	857	1868	865	982										circ_0001038	0	0	4	0	0	0
XR_003889483.1	4	0	0	0	0	0										circ_0001039	5	0	0	3	0	0
XR_003891233.1	19	5	10	2	0	10										circ_0001040	6	0	4	4	0	0
XR_003890602.1	2	4	5	2	6	8										circ_0001044	0	0	3	0	4	0
TCONS_00078189	0	1	136	175	55	163										circ_0001045	0	2	5	5	4	0
TCONS_00078183	137	153	484	148	90	160										circ_0001046	0	0	2	0	0	0
XR_003886388.1	0	0	0	0	0	0										circ_0001047	45	35	56	13	36	19
TCONS_00086087	37	10	3	25	20	5										circ_0001049	3	0	0	0	0	0
XR_003887408.1	8	3	12	21	4	15										circ_0001051	3	0	0	0	0	5
TCONS_00124663	32	0	2	2	0	0										circ_0001052	0	2	0	0	0	0
TCONS_00136652	12	14	0	0	0	0										circ_0001053	0	0	0	0	2	0
XR_003887793.1	0	0	0	0	0	0										circ_0001054	0	0	4	0	0	0
XR_003890289.1	2	0	0	0	0	0										circ_0001055	0	0	4	0	0	0
TCONS_00093077	4	36	30	274	36	304										circ_0001057	0	4	0	8	0	4
TCONS_00059603	62	73	59	83	49	45										circ_0001058	0	0	4	0	0	0
TCONS_00133976	253	173	276	394	333	275										circ_0001060	0	8	2	0	3	0
XR_003891544.1	22	11	14	19	16	14										circ_0001063	0	0	0	0	0	3
XR_003887586.1	0	0	0	0	0	0										circ_0001064	6	3	3	6	0	8
TCONS_00081535	8	2	0	5	0	7										circ_0001065	0	12	5	0	0	0
TCONS_00129956	13	16	9	34	32	35										circ_0001067	9	15	23	11	7	12
TCONS_00129957	9	0	10	20	11	19										circ_0001068	11	6	16	8	6	5
TCONS_00129951	2	0	5	25	7	18										circ_0001069	0	7	0	0	0	0
TCONS_00129953	1	1	4	5	1	0										circ_0001070	0	0	3	0	0	0
TCONS_00067231	0	0	6	0	8	8										circ_0001072	0	4	0	0	3	0
XR_003888684.1	0	0	0	0	2	0										circ_0001073	0	2	0	3	0	0
TCONS_00112297	72	81	140	106	74	19										circ_0001075	0	0	2	0	0	0
XR_003890334.1	238	203	253	134	156	122										circ_0001076	0	0	0	0	3	3
XR_003886207.1	0	0	0	0	0	0										circ_0001078	4	0	0	0	0	0
TCONS_00101875	19	31	32	51	57	55										circ_0001079	0	3	4	9	4	3
XR_003887895.1	2	2	3	1	0	3										circ_0001080	7	0	3	0	0	0
TCONS_00101876	14	4	54	3	10	4										circ_0001085	0	4	0	0	0	0
XR_003891734.1	0	0	0	1	1	0										circ_0001088	0	5	10	5	0	0
XR_003889228.1	47	47	5	23	120	85										circ_0001089	0	5	0	0	0	0
TCONS_00112740	7	3	16	27	0	12										circ_0001090	3	0	0	0	0	0
TCONS_00121544	3	0	28	41	101	1										circ_0001091	0	0	3	0	0	0
XR_003885752.1	0	4	0	0	0	2										circ_0001092	5	7	7	2	0	0
TCONS_00124929	0	0	7	5	22	16										circ_0001100	2	5	0	0	0	0
XR_003889630.1	0	0	0	0	0	0										circ_0001104	8	0	11	6	14	5
XR_003891046.1	0	0	0	0	0	0										circ_0001105	0	2	0	0	0	0
TCONS_00089686	75	180	138	210	211	120										circ_0001106	2	0	0	0	0	0
XR_003888844.1	25	10	9	4	8	12										circ_0001107	0	0	2	0	0	0
XR_003885996.1	0	0	0	0	0	0										circ_0001108	12	12	26	10	7	11
XR_003891477.1	7	0	9	0	0	18										circ_0001109	0	0	5	0	0	3
XR_003890846.1	0	10	0	0	0	0										circ_0001112	9	12	8	2	0	2
XR_965758.2	0	0	23	2	47	11										circ_0001113	0	0	2	0	0	0
TCONS_00104617	0	0	1	7	0	0										circ_0001116	0	6	0	8	5	11
XR_003891738.1	75	7	25	10	13	5										circ_0001117	0	0	2	0	0	3
TCONS_00104618	0	8	0	2	0	0										circ_0001119	5	8	0	0	0	0
TCONS_00105254	0	0	25	0	0	0										circ_0001121	0	10	4	0	0	0
TCONS_00105256	0	0	0	0	0	23										circ_0001122	14	0	0	16	0	0
TCONS_00105259	4	41	8	1	10	1										circ_0001123	8	0	0	0	0	0
TCONS_00105258	0	26	0	20	33	0										circ_0001124	0	0	4	0	0	0
XR_003889807.1	0	4	0	0	0	0										circ_0001125	5	0	0	0	0	0
XR_003887355.1	44	15	109	47	19	33										circ_0001126	0	0	4	0	0	0
TCONS_00054351	115	8	5	8	6	3										circ_0001127	0	3	0	0	0	0
XR_003886412.1	13	4	8	0	0	4										circ_0001128	5	10	4	0	0	0
XR_003890016.1	0	0	0	0	0	0										circ_0001130	0	0	4	0	4	0
XR_003886087.1	9	1	14	4	1	4										circ_0001131	0	0	6	0	3	0
XR_003886272.1	16	80	0	0	102	0										circ_0001133	9	3	3	3	0	3
XR_003886178.1	0	0	0	8	0	0										circ_0001134	5	7	0	0	0	2
TCONS_00142800	0	0	2	19	11	4										circ_0001135	0	0	0	0	2	0
XR_003890020.1	18	8	0	0	21	6										circ_0001136	3	0	0	0	0	0
TCONS_00005934	7	11	0	42	10	20										circ_0001137	0	0	0	0	0	4
TCONS_00082418	38	3	32	0	2	105										circ_0001139	0	0	0	3	0	0
XR_003888913.1	0	0	0	0	0	0										circ_0001140	0	12	0	0	0	0
XR_003891339.1	0	0	0	0	0	0										circ_0001143	0	5	6	3	0	0
TCONS_00082417	2	0	4	0	0	11										circ_0001144	0	0	4	0	0	0
TCONS_00142115	98	71	0	193	35	124										circ_0001145	0	0	2	0	0	0
XR_003886097.1	0	9	2	0	9	5										circ_0001147	0	0	0	0	3	0
XR_003886046.1	44	122	31	0	0	0										circ_0001148	0	7	0	0	0	0
XR_003891284.1	9	0	12	0	0	0										circ_0001150	0	0	0	2	0	0
XR_003887896.1	0	0	0	0	0	0										circ_0001151	0	0	3	4	0	5
XR_003886625.1	0	0	2	0	0	0										circ_0001152	0	0	0	14	0	7
TCONS_00020012	7	14	2	3	0	3										circ_0001154	0	0	0	2	0	0
XR_003887419.1	0	0	0	0	1	0										circ_0001160	0	0	0	0	0	4
XR_003885755.1	1	0	0	0	4	7										circ_0001161	0	0	6	0	0	0
XR_003890991.1	0	0	0	0	0	0										circ_0001162	0	0	2	0	0	0
TCONS_00081337	0	14	22	6	0	9										circ_0001163	0	0	3	0	0	0
TCONS_00091319	248	302	373	255	255	266										circ_0001165	9	0	0	0	0	0
XR_003890944.1	0	0	0	0	0	0										circ_0001166	0	5	0	0	0	5
XR_003886764.1	16	51	12	8	34	8										circ_0001168	4	5	0	0	0	2
TCONS_00074839	39	12	11	38	33	26										circ_0001169	0	0	0	10	0	0
XR_003890088.1	0	23	5	23	0	0										circ_0001170	0	0	0	0	0	4
XR_003887221.1	39	38	23	57	39	38										circ_0001171	2	2	10	2	6	5
TCONS_00035264	368	371	296	417	512	484										circ_0001172	0	4	0	0	0	0
XR_964620.2	0	0	4	0	0	0										circ_0001173	4	0	0	0	0	0
XR_003889797.1	0	0	0	0	0	0										circ_0001175	0	0	6	0	0	0
XR_003891674.1	2	4	10	11	0	5										circ_0001176	0	0	2	0	4	0
XR_003889083.1	0	0	0	0	0	0										circ_0001177	6	0	3	0	0	0
XR_003888338.1	7	49	52	43	28	24										circ_0001184	2	8	9	6	0	2
XR_003890106.1	18	34	3	6	2	8										circ_0001186	0	0	0	3	0	0
TCONS_00045703	83	49	103	64	45	88										circ_0001187	0	0	0	3	0	0
TCONS_00045704	66	85	78	73	78	87										circ_0001193	0	4	0	0	0	0
TCONS_00045705	29	36	45	20	27	49										circ_0001195	0	0	0	0	0	4
XR_003889093.1	1	3	0	0	0	0										circ_0001196	0	7	3	0	0	0
XR_003888485.1	0	0	0	0	0	0										circ_0001197	92	71	48	27	32	22
XR_003888302.1	0	0	0	3	0	0										circ_0001198	10	22	11	5	8	6
XR_003890220.1	0	0	0	0	0	0										circ_0001199	14	10	7	7	2	5
XR_003890041.1	0	0	0	0	0	0										circ_0001200	125	95	41	48	36	45
XR_003891018.1	5	8	10	6	8	5										circ_0001201	52	86	22	29	26	18
TCONS_00032549	38	6	43	7	0	11										circ_0001202	0	3	0	3	0	3
XR_003889738.1	0	0	0	0	0	1										circ_0001204	0	0	0	0	4	0
XR_003889767.1	0	0	0	0	0	0										circ_0001205	0	0	3	4	0	0
XR_003888359.1	12	38	0	0	0	18										circ_0001206	8	3	11	6	7	9
TCONS_00091834	19	7	51	46	5	15										circ_0001207	0	0	3	0	0	0
XR_003885682.1	3	0	0	0	0	1										circ_0001210	7	10	2	7	0	0
TCONS_00059021	0	3	2	3	10	5										circ_0001211	0	3	0	0	0	0
XR_003887838.1	0	0	0	0	0	0										circ_0001212	0	0	0	3	0	0
XR_003886243.1	0	0	0	0	0	0										circ_0001214	0	0	4	0	0	0
TCONS_00042536	10	2	0	3	9	0										circ_0001215	0	0	4	0	0	0
XR_003890258.1	0	0	0	7	16	9										circ_0001216	0	2	0	0	0	0
XR_965626.2	0	9	0	6	0	0										circ_0001217	4	0	3	0	0	0
TCONS_00002609	9	37	16	25	19	8										circ_0001218	4	0	0	0	0	0
XR_003888877.1	15	1	33	0	5	2										circ_0001219	0	0	2	0	0	0
XR_003887130.1	2	0	0	1	0	0										circ_0001221	11	7	14	0	2	6
XR_003891365.1	0	0	0	0	0	0										circ_0001223	0	0	4	0	0	0
XR_003891123.1	0	2	0	0	0	0										circ_0001224	0	0	3	0	0	0
XR_003889598.1	2	0	2	0	4	2										circ_0001232	0	0	11	6	0	0
TCONS_00058450	0	1303	0	0	0	2532										circ_0001235	0	0	2	0	0	0
XR_965694.2	0	0	0	0	0	0										circ_0001236	0	0	0	0	0	4
XR_003889696.1	6	0	0	0	0	0										circ_0001237	0	0	3	0	0	0
XR_003889423.1	4	0	6	3	2	0										circ_0001238	0	0	3	0	0	2
TCONS_00118276	0	0	5	0	0	10										circ_0001240	0	0	2	0	0	0
XR_003888914.1	0	0	3	0	0	3										circ_0001241	0	0	0	0	0	2
XR_003887579.1	0	0	0	0	0	0										circ_0001243	0	3	0	0	0	0
XR_003886356.1	0	0	0	0	0	0										circ_0001244	0	2	0	0	0	0
XR_003885923.1	4	0	0	0	0	0										circ_0001245	0	0	3	0	0	0
XR_003886626.1	3	0	3	0	0	2										circ_0001246	0	0	5	0	0	0
TCONS_00105270	69	51	88	15	46	41										circ_0001247	0	0	7	0	0	5
TCONS_00054768	0	25	33	63	68	25										circ_0001248	0	0	0	3	0	0
TCONS_00054769	18	0	17	10	9	7										circ_0001250	0	3	2	0	0	2
XR_003885911.1	0	4	15	0	10	6										circ_0001251	0	4	0	0	0	0
TCONS_00143112	5	2	12	3	2	9										circ_0001252	0	2	3	0	0	0
XR_003889278.1	6	5	2	0	10	2										circ_0001254	8	0	6	0	0	5
XR_003887320.1	10	0	3	0	0	4										circ_0001255	0	0	2	0	0	0
XR_964962.2	0	0	0	0	0	0										circ_0001256	0	0	0	4	0	0
XR_964661.2	4	0	9	0	10	16										circ_0001257	6	4	8	6	18	8
TCONS_00123831	254	326	224	240	325	235										circ_0001259	8	0	9	2	2	0
XR_003889345.1	0	0	0	0	0	0										circ_0001260	8	7	13	9	3	4
TCONS_00109158	27	19	7	15	16	24										circ_0001261	0	7	0	0	0	0
XR_003889359.1	0	0	0	0	0	0										circ_0001262	4	0	0	0	0	0
TCONS_00104408	46	2	3	38	26	43										circ_0001263	0	0	3	0	0	0
TCONS_00062884	44	41	74	104	116	86										circ_0001264	31	0	19	0	0	0
TCONS_00062886	29	49	46	48	63	43										circ_0001265	7	0	6	0	0	0
TCONS_00019878	36	36	23	21	47	23										circ_0001266	0	2	0	0	0	0
TCONS_00019877	100	81	34	118	145	91										circ_0001267	0	0	0	0	3	0
TCONS_00062889	12	0	0	2	0	4										circ_0001269	10	11	7	8	15	6
XR_003890977.1	0	6	8	2	3	5										circ_0001271	5	5	0	0	0	0
XR_003887483.1	26	113	41	27	5	19										circ_0001272	3	0	11	4	0	0
XR_003890718.1	43	20	15	8	2	0										circ_0001274	2	0	6	3	7	5
TCONS_00085165	687	763	588	947	782	996										circ_0001275	4	11	5	0	0	5
XR_003886364.1	0	20	0	2	0	7										circ_0001278	0	5	0	0	0	0
XR_003889929.1	0	0	0	0	0	0										circ_0001283	0	5	2	0	0	0
TCONS_00139625	16	20	17	15	2	18										circ_0001286	0	6	0	0	0	3
TCONS_00144305	0	44	4	43	0	23										circ_0001287	4	4	0	0	0	0
TCONS_00015828	29	13	41	43	28	21										circ_0001288	0	0	0	0	6	0
XR_003891626.1	755	681	1223	1005	443	663										circ_0001289	5	0	15	3	0	3
TCONS_00041731	45	17	24	20	23	12										circ_0001290	0	0	3	0	0	0
XR_966378.2	0	0	0	0	0	0										circ_0001291	0	0	5	0	0	0
XR_003890760.1	0	3	3	0	0	0										circ_0001292	0	0	0	7	0	0
XR_003890445.1	0	0	0	0	0	0										circ_0001293	0	0	2	0	0	0
XR_003889133.1	3	3	0	4	0	0										circ_0001294	0	0	0	0	0	3
TCONS_00129598	19	15	4	2155	315	348										circ_0001295	0	0	0	16	0	0
TCONS_00089119	92	78	71	71	30	96										circ_0001297	7	0	4	0	0	4
XR_003891114.1	0	0	0	7	1	4										circ_0001298	7	0	0	0	0	0
XR_003890566.1	0	0	0	0	0	0										circ_0001299	0	0	2	0	0	0
XR_003889827.1	6	18	6	8	9	0										circ_0001300	0	0	0	0	0	5
TCONS_00143752	71	14	0	0	119	32										circ_0001301	0	0	2	0	0	6
TCONS_00099749	22	36	29	43	21	41										circ_0001302	0	0	0	2	0	0
TCONS_00019015	188	119	99	122	111	152										circ_0001304	4	0	0	0	0	0
XR_003886290.1	24	0	7	0	7	5										circ_0001305	0	0	0	9	3	0
TCONS_00088998	11	0	23	0	4	14										circ_0001306	9	7	9	3	0	3
TCONS_00088997	57	33	50	20	11	26										circ_0001308	0	0	2	0	0	0
TCONS_00033929	235	472	230	1101	429	1										circ_0001309	2	0	0	0	11	2
TCONS_00033928	149	2874	5	25	17	24										circ_0001310	6	6	12	0	6	0
TCONS_00033921	6	21	2	2	2	5										circ_0001311	5	0	0	0	0	0
TCONS_00033925	31	18	6	4	38	16										circ_0001312	0	3	0	0	0	0
TCONS_00033924	70	8	1	5	3	14										circ_0001313	0	0	5	0	0	3
TCONS_00033927	10	33	6	10	4	5										circ_0001315	4	9	11	0	0	3
TCONS_00033926	44	0	7	9	6	0										circ_0001318	0	0	6	0	0	0
TCONS_00093626	0	0	0	6	0	0										circ_0001322	5	0	0	3	0	0
TCONS_00093623	75	100	45	103	99	108										circ_0001324	0	0	0	42	0	0
XR_003890502.1	0	0	0	18	0	0										circ_0001325	0	0	0	3	0	0
TCONS_00098901	259	594	189	199	224	224										circ_0001326	5	0	0	0	0	0
XR_003889494.1	1241	1071	1184	1554	1719	1818										circ_0001328	0	0	3	0	0	0
TCONS_00043004	0	11	7	15	0	3										circ_0001329	2	0	3	3	0	0
XR_003891450.1	0	0	0	0	0	0										circ_0001330	21	0	11	7	9	0
XR_003888949.1	4	0	3	0	5	0										circ_0001332	0	4	0	0	0	0
XR_003889244.1	0	0	0	0	0	0										circ_0001334	0	0	0	0	0	2
XR_003890296.1	0	0	0	0	0	0										circ_0001336	0	0	3	0	0	0
XR_003888257.1	0	0	0	0	0	0										circ_0001337	0	0	2	0	0	0
XR_003890004.1	0	0	14	0	0	0										circ_0001338	0	0	0	0	0	4
XR_003891555.1	0	0	0	0	0	0										circ_0001339	14	0	6	8	12	3
TCONS_00035432	47	6	13	2	3	10										circ_0001340	0	0	0	2	0	0
TCONS_00042354	7	4	9	4	4	1										circ_0001342	0	2	0	0	0	0
TCONS_00131210	4	0	0	0	6	0										circ_0001343	0	0	2	7	0	2
TCONS_00092994	397	449	284	223	431	315										circ_0001348	0	2	0	10	0	0
XR_003890519.1	536	320	633	179	416	124										circ_0001350	0	0	6	0	0	5
TCONS_00105271	134	122	202	27	78	32										circ_0001351	0	7	0	0	0	0
XR_003887609.1	91	46	79	36	69	68										circ_0001352	15	14	9	18	13	21
TCONS_00105276	9	3	7	7	14	5										circ_0001354	0	0	0	3	0	0
TCONS_00105274	13	12	23	17	32	9										circ_0001355	0	0	4	4	0	0
XR_003889666.1	0	0	0	0	0	0										circ_0001356	3	7	8	4	0	3
XR_003887097.1	10	13	0	15	21	13										circ_0001357	0	0	0	0	3	0
XR_003885851.1	0	0	0	0	0	0										circ_0001358	0	4	3	0	3	0
XR_003889993.1	0	0	1	0	0	1										circ_0001359	2	5	7	0	0	0
TCONS_00121277	1	5	1	0	10	1										circ_0001360	0	5	6	15	3	0
XR_003889398.1	4	0	0	4	0	5										circ_0001362	0	0	0	0	0	28
XR_003887075.1	0	0	0	0	0	0										circ_0001369	9	5	4	5	0	9
XR_003891389.1	53	0	60	95	0	85										circ_0001372	3	0	0	0	0	0
XR_003886028.1	5	7	12	1	7	4										circ_0001376	19	22	0	0	0	0
XR_003890102.1	0	0	1	0	0	0										circ_0001378	0	0	0	2	0	0
XR_003890849.1	0	0	0	0	0	0										circ_0001379	0	15	0	0	0	0
XR_003887937.1	0	0	0	0	0	0										circ_0001380	6	0	0	0	0	0
TCONS_00029745	5	0	2	3	0	0										circ_0001381	4	0	3	0	0	0
TCONS_00029748	482	322	0	264	226	210										circ_0001383	0	6	0	0	0	4
XR_003891599.1	16	2	13	2	59	1										circ_0001385	0	0	5	0	6	0
TCONS_00142827	0	0	1	8	0	1										circ_0001386	4	0	0	0	0	0
TCONS_00142825	29	58	126	73	55	77										circ_0001387	3	0	0	0	0	0
XR_003888807.1	0	3	2	2	4	0										circ_0001389	0	5	0	0	0	0
XR_003889501.1	3	5	2	1	0	0										circ_0001390	0	5	5	0	0	0
TCONS_00105483	13	12	8	8	6	12										circ_0001391	0	0	4	0	0	0
XR_003890397.1	0	0	0	1	1	1										circ_0001394	0	0	2	0	0	0
XR_003891361.1	50	0	0	0	2	0										circ_0001397	3	0	0	0	0	0
TCONS_00086715	7	4	0	0	0	0										circ_0001398	4	0	7	8	3	0
XR_003887154.1	106	43	79	53	34	70										circ_0001400	5	0	5	0	0	0
XR_003889810.1	0	0	0	0	0	0										circ_0001401	0	0	0	0	0	3
XR_003889788.1	0	0	0	0	0	0										circ_0001403	0	0	0	0	2	0
TCONS_00105487	0	1	3	9	2	2										circ_0001404	0	0	0	0	6	7
TCONS_00044838	38	21	48	15	10	12										circ_0001405	16	2	5	3	3	0
XR_965670.2	0	0	0	3	0	0										circ_0001408	0	0	0	0	4	0
TCONS_00126289	10	1	5	16	0	8										circ_0001409	8	0	0	0	0	0
XR_003890182.1	6	8	2	0	4	2										circ_0001410	3	0	0	0	0	0
XR_003889201.1	0	1	12	0	0	0										circ_0001411	8	8	15	0	4	6
XR_003890615.1	9	3	10	3	7	1										circ_0001412	0	0	2	0	0	0
XR_003887501.1	572	466	442	263	363	444										circ_0001413	0	0	3	0	3	0
XR_965017.2	0	0	0	0	0	0										circ_0001414	0	0	2	0	0	0
XR_003890003.1	12	6	18	6	8	10										circ_0001415	8	3	2	0	0	0
XR_003891127.1	0	0	0	0	0	0										circ_0001416	0	0	2	0	0	0
XR_003889400.1	39	134	112	56	72	54										circ_0001417	20	30	28	25	28	20
XR_003886646.1	0	3	0	0	0	1										circ_0001418	5	3	7	5	8	0
XR_003891468.1	0	7	11	0	0	3										circ_0001419	3	0	2	0	0	0
XR_964518.2	1396	2345	92	400	325	554										circ_0001420	0	0	4	0	0	0
XR_003889427.1	0	0	1	0	0	0										circ_0001421	59	23	42	25	32	27
XR_964904.2	0	0	0	0	0	0										circ_0001422	11	0	0	0	0	0
XR_003888629.1	0	1	0	0	0	0										circ_0001427	0	4	0	0	0	0
TCONS_00076401	4	4	0	12	5	5										circ_0001428	0	0	3	0	0	2
XR_003891350.1	0	0	0	0	0	0										circ_0001429	6	0	4	0	0	0
TCONS_00100992	12	10	9	13	4	5										circ_0001431	0	0	0	6	0	4
XR_003890888.1	1	4	0	0	0	0										circ_0001432	16	9	10	9	16	0
XR_003890909.1	5	0	8	0	0	0										circ_0001434	2	0	3	0	0	0
XR_003891108.1	0	0	0	0	0	0										circ_0001435	0	0	3	0	0	0
TCONS_00045978	3	209	2	235	0	257										circ_0001436	0	0	0	3	0	0
TCONS_00076649	980	0	0	0	0	0										circ_0001437	0	0	6	2	0	0
XR_003888712.1	0	0	0	0	0	0										circ_0001438	8	0	0	0	0	2
TCONS_00062962	0	16	10	0	0	18										circ_0001441	2	0	0	0	0	0
TCONS_00062961	0	0	0	9	0	0										circ_0001442	0	6	0	0	0	0
TCONS_00062960	0	11	4	10	18	3										circ_0001443	9	14	0	8	12	4
XR_003887090.1	0	160	0	98	0	0										circ_0001445	0	0	3	0	0	0
TCONS_00076647	515	312	167	0	0	0										circ_0001446	0	9	0	0	0	0
XR_003887777.1	0	0	0	0	0	0										circ_0001447	2	0	0	0	0	0
XR_003886539.1	77	95	18	31	32	32										circ_0001448	0	0	0	3	0	0
TCONS_00120126	28	39	70	61	88	75										circ_0001449	4	0	0	0	0	4
XR_003885730.1	0	0	0	2	0	0										circ_0001450	0	0	3	0	0	0
XR_003885916.1	8	6	4	8	3	2										circ_0001451	4	0	5	0	6	0
TCONS_00140310	3	3	19	0	4	3										circ_0001452	0	0	2	0	0	0
XR_003890917.1	33	19	38	42	27	33										circ_0001455	6	3	5	3	0	4
XR_003887767.1	0	0	3	4	2	0										circ_0001456	0	0	4	0	0	0
XR_003890886.1	0	0	0	0	0	0										circ_0001457	0	0	2	0	0	0
XR_003890907.1	0	0	0	0	0	0										circ_0001458	10	6	0	18	0	11
XR_965704.2	7	0	2	0	0	2										circ_0001459	4	6	8	0	6	0
TCONS_00097415	12	0	0	15	0	0										circ_0001460	0	0	0	0	5	0
XR_003891496.1	64	54	56	49	63	51										circ_0001461	8	3	0	3	7	0
TCONS_00106966	4	0	1	1	1	14										circ_0001462	0	0	0	0	0	4
TCONS_00122832	0	0	5	6	3	9										circ_0001463	4	0	0	4	5	0
XR_003885805.1	0	0	0	0	0	0										circ_0001464	0	3	0	0	0	0
XR_964842.2	1	20	2	11	26	21										circ_0001466	0	0	0	0	6	7
TCONS_00082389	3	3	13	0	7	3										circ_0001467	2	0	3	0	0	0
XR_003889924.1	6	4	0	5	0	3										circ_0001468	2	0	0	0	0	2
TCONS_00082387	10	24	13	0	0	0										circ_0001470	10	3	7	0	4	6
TCONS_00138653	0	7	0	13	5	0										circ_0001472	0	2	0	0	0	0
TCONS_00092038	5	0	20	20	0	27										circ_0001474	0	7	0	0	9	0
XR_003886263.1	0	0	0	0	0	0										circ_0001476	10	0	0	0	0	0
TCONS_00034043	11	6	9	10	29	1										circ_0001478	11	0	4	0	0	0
TCONS_00119616	51	59	1	47	22	15										circ_0001479	6	0	0	5	0	0
XR_003889952.1	3	2	0	7	4	2										circ_0001480	2	0	0	0	0	0
TCONS_00113051	49	40	44	63	27	45										circ_0001484	16	0	0	0	4	0
XR_964758.2	13	7	12	17	14	12										circ_0001485	8	0	0	0	0	0
TCONS_00047102	183	14	81	1	2	93										circ_0001486	0	0	0	0	4	0
XR_003886259.1	0	0	0	0	0	0										circ_0001487	3	0	0	0	0	0
TCONS_00144059	10	2	0	4	9	2										circ_0001488	5	4	5	2	2	4
XR_003887111.1	159	66	10	12	42	35										circ_0001490	4	0	4	0	0	7
XR_003886344.1	0	0	0	0	0	0										circ_0001491	0	0	5	0	0	0
XR_003886663.1	0	1	0	0	0	1										circ_0001493	4	0	2	0	0	0
XR_003888680.1	0	0	0	0	0	0										circ_0001494	3	12	10	12	8	4
TCONS_00006204	8	26	10	37	20	15										circ_0001495	4	3	2	2	0	0
XR_003888931.1	0	0	2	0	0	0										circ_0001496	5	4	0	0	0	0
XR_003889477.1	21	15	24	4	13	35										circ_0001497	8	10	5	7	14	4
TCONS_00092818	9	20	14	22	13	12										circ_0001500	0	0	0	2	0	0
TCONS_00092819	0	4	0	7	12	0										circ_0001501	0	3	9	0	5	0
TCONS_00099846	6	6	0	0	18	2										circ_0001502	0	0	0	0	0	2
XR_003886425.1	0	0	2	0	0	0										circ_0001503	0	0	4	0	0	0
TCONS_00112215	49	72	20	28	17	56										circ_0001506	0	0	0	5	0	2
TCONS_00119535	8	20	47	5	10	14										circ_0001507	0	0	3	0	3	7
TCONS_00119536	0	4	7	3	16	0										circ_0001510	0	0	0	9	0	0
TCONS_00119538	24	18	6	11	46	53										circ_0001512	0	2	0	0	3	4
XR_003889008.1	2	4	0	5	6	2										circ_0001513	0	0	0	2	0	0
XR_003888209.1	7	6	6	5	2	10										circ_0001514	6	0	0	16	0	0
XR_003885846.1	0	0	0	0	0	0										circ_0001515	5	0	0	0	0	0
XR_003886113.1	237	139	308	214	189	265										circ_0001516	0	0	0	3	0	0
TCONS_00048449	213	192	33	348	318	349										circ_0001518	0	2	5	0	3	10
TCONS_00033731	0	25	0	9	12	0										circ_0001519	0	0	2	0	0	0
TCONS_00065812	0	0	0	8	0	0										circ_0001521	0	0	0	0	5	0
XR_003887024.1	0	0	0	2	0	0										circ_0001522	0	0	3	4	0	0
TCONS_00005162	11	20	15	17	39	7										circ_0001524	3	0	0	0	0	0
TCONS_00005163	0	4	0	0	0	0										circ_0001525	0	3	0	0	0	0
TCONS_00005164	22	0	0	6	0	0										circ_0001526	19	16	7	2	2	3
TCONS_00005165	17	15	43	23	28	30										circ_0001528	5	8	4	0	0	0
XR_003889053.1	4	4	2	1	8	1										circ_0001530	5	10	9	2	3	7
XR_003888743.1	1	1	0	6	2	2										circ_0001531	4	11	7	5	6	5
XR_003891736.1	0	0	0	0	0	2										circ_0001532	6	10	4	9	6	3
TCONS_00016742	161	59	66	17	30	23										circ_0001533	0	0	2	0	0	0
TCONS_00016743	3	15	0	3	0	6										circ_0001534	6	0	0	0	0	0
TCONS_00127253	8	7	1	16	0	2										circ_0001535	2	0	3	0	9	4
XR_003889215.1	9	2	4	7	1	0										circ_0001536	0	0	3	0	0	0
TCONS_00053710	0	0	2	0	0	12										circ_0001537	0	2	0	0	0	0
TCONS_00053712	31	59	45	34	33	35										circ_0001538	0	0	7	0	0	0
XR_003890212.1	2	3	0	5	5	3										circ_0001539	0	0	0	24	0	0
TCONS_00109786	0	0	0	2	0	5										circ_0001548	0	0	0	0	0	10
XR_003887272.1	0	0	0	0	0	0										circ_0001552	0	0	0	0	11	0
XR_003885859.1	188	37	452	278	136	227										circ_0001557	0	0	0	0	8	0
TCONS_00089386	24	0	21	8	12	6										circ_0001560	19	14	20	0	0	0
XR_003889207.1	291	192	1211	49	0	260										circ_0001561	5	0	0	0	0	0
XR_003891475.1	0	0	0	0	0	0										circ_0001562	23	5	14	3	5	2
TCONS_00105712	28	21	23	14	36	5										circ_0001563	0	0	0	2	0	0
XR_003891391.1	0	0	0	0	0	1										circ_0001565	0	0	3	0	0	0
XR_003887244.1	0	0	0	0	0	0										circ_0001566	4	0	0	0	0	0
XR_965904.2	0	0	0	0	0	0										circ_0001572	0	0	0	0	0	6
XR_003890831.1	0	0	0	0	0	0										circ_0001574	0	0	0	0	4	0
XR_003887947.1	45	0	13	0	42	0										circ_0001575	0	0	3	5	0	0
XR_003889662.1	69	123	80	98	54	104										circ_0001576	2	0	0	0	0	0
TCONS_00055000	13	2	0	6	5	4										circ_0001577	3	0	5	2	2	0
XR_003886954.1	0	1	0	2	0	0										circ_0001578	0	3	0	2	0	0
XR_003887083.1	1	1	1	1	2	1										circ_0001582	107	52	81	79	80	60
TCONS_00112155	79	93	83	136	82	141										circ_0001584	0	0	2	0	0	0
XR_003889997.1	0	0	0	0	0	0										circ_0001587	14	10	12	11	10	7
XR_003887490.1	12	42	48	23	49	36										circ_0001588	13	10	8	4	0	0
XR_003889639.1	0	0	0	0	0	0										circ_0001589	0	0	0	3	0	0
XR_003886922.1	163	8	90	61	29	54										circ_0001590	0	0	0	4	0	0
TCONS_00015509	20	0	21	0	8	8										circ_0001596	0	0	0	0	0	3
TCONS_00142199	15	0	1	3	13	1										circ_0001597	0	0	0	0	0	3
TCONS_00142195	2	0	12	24	7	7										circ_0001602	2	0	0	0	0	0
XR_003889619.1	5	0	2	5	3	7										circ_0001603	0	0	2	0	0	0
TCONS_00101161	0	14	0	0	0	0										circ_0001604	0	0	0	3	0	0
XR_003889987.1	0	0	0	6	4	3										circ_0001605	0	0	3	0	0	2
XR_003886414.1	0	0	0	0	0	0										circ_0001606	0	0	3	0	0	0
TCONS_00107891	1058	1226	1408	1227	1237	1116										circ_0001607	10	0	0	0	0	0
TCONS_00107893	752	487	2962	1332	1374	1083										circ_0001608	2	0	0	0	0	0
TCONS_00107895	0	0	16	1972	2489	0										circ_0001610	0	0	3	0	0	0
TCONS_00107896	1299	2100	2398	4258	2835	2225										circ_0001611	4	0	0	0	0	0
XR_003886381.1	0	4	0	0	0	0										circ_0001612	8	0	4	4	0	0
XR_003889917.1	0	0	0	0	0	0										circ_0001613	0	0	6	11	0	0
XR_003891147.1	0	0	0	0	0	0										circ_0001614	0	0	13	0	0	0
XR_003889947.1	0	0	0	0	0	0										circ_0001615	0	0	4	2	0	0
TCONS_00007313	108	280	63	145	339	160										circ_0001617	0	0	0	8	0	0
XR_003891157.1	0	0	1	1	1	4										circ_0001618	0	0	5	0	0	0
TCONS_00076673	397	108	226	817	401	240										circ_0001621	0	0	0	0	3	2
TCONS_00076676	301	107	124	305	136	151										circ_0001622	4	0	4	0	0	5
TCONS_00076675	286	265	546	458	163	110										circ_0001626	0	0	3	0	3	0
TCONS_00024129	7	0	0	1	0	0										circ_0001627	0	0	0	0	55	45
XR_003887027.1	0	0	0	0	0	0										circ_0001628	0	91	0	0	0	0
TCONS_00054656	0	0	0	0	97	0										circ_0001629	0	0	3	0	0	0
XR_965494.2	0	8	0	1	0	1										circ_0001632	0	0	4	2	0	0
TCONS_00054657	51	36	23	1	2	76										circ_0001633	13	17	16	11	7	18
TCONS_00140120	50	18	24	30	10	29										circ_0001634	0	4	4	2	0	2
XR_003889966.1	0	0	0	0	0	0										circ_0001635	0	0	0	0	3	0
TCONS_00043375	9	16	2	0	2	2										circ_0001636	6	0	3	0	3	0
TCONS_00132827	128	85	117	85	133	191										circ_0001637	0	3	0	0	0	0
TCONS_00084486	2	6	0	0	30	14										circ_0001638	2	0	0	0	6	2
XR_003891331.1	2	0	0	0	0	0										circ_0001639	0	0	4	0	0	0
XR_003890172.1	0	0	0	0	0	3										circ_0001640	0	0	3	0	0	0
TCONS_00035970	21	19	35	36	52	41										circ_0001641	2	4	3	0	0	0
XR_003887078.1	5	2	4	0	7	3										circ_0001643	0	0	0	0	3	0
XR_003886199.1	0	0	0	0	0	0										circ_0001645	0	4	0	0	0	0
TCONS_00135886	21	11	0	1	0	0										circ_0001646	0	0	4	0	2	2
TCONS_00137488	5939	4997	7789	4622	11044	10732										circ_0001648	0	7	6	2	4	4
TCONS_00137485	110	63	633	591	1347	1260										circ_0001649	0	0	0	3	0	0
TCONS_00107132	81	107	50	4	39	24										circ_0001650	0	2	0	0	0	0
XR_003887126.1	0	2	0	0	0	0										circ_0001651	0	0	0	0	0	2
XR_003888716.1	1	1	1	1	1	2										circ_0001652	8	10	3	4	0	4
XR_003890294.1	0	0	3	2	0	0										circ_0001653	0	0	0	0	5	8
XR_003887616.1	0	0	0	0	0	0										circ_0001654	0	0	0	0	4	6
TCONS_00078066	43	64	26	33	21	53										circ_0001655	0	2	0	0	0	0
TCONS_00079951	1545	1399	1426	1297	1550	1661										circ_0001656	0	0	4	0	0	0
TCONS_00097219	2	8	4	9	0	0										circ_0001657	0	0	0	0	5	10
TCONS_00063698	47	12	8	26	11	34										circ_0001659	0	0	4	0	0	0
XR_003887823.1	114	120	164	121	105	115										circ_0001663	0	0	0	0	3	2
TCONS_00044660	37	37	3	30	28	33										circ_0001665	0	0	0	0	6	0
TCONS_00050602	3	0	8	0	0	0										circ_0001666	4	8	7	5	4	0
TCONS_00050601	4	0	11	0	0	0										circ_0001667	23	17	41	40	20	9
TCONS_00094290	77	105	40	61	154	86										circ_0001668	0	2	0	0	0	0
XR_003890243.1	26	11	8	14	7	6										circ_0001669	0	0	2	0	0	0
XR_965905.2	0	0	0	0	0	0										circ_0001670	10	6	5	13	9	8
TCONS_00107164	54	89	53	59	0	33										circ_0001671	8	4	2	3	0	0
TCONS_00128747	37	78	43	31	20	24										circ_0001673	28	0	6	0	0	0
TCONS_00128745	3	1274	0	0	0	0										circ_0001674	152	105	101	66	50	60
XR_003889151.1	0	0	0	0	0	0										circ_0001675	0	0	0	0	0	2
TCONS_00128296	43	90	148	106	122	98										circ_0001677	4	0	2	0	0	0
XR_003890864.1	0	0	0	0	0	0										circ_0001678	0	0	3	0	0	0
XR_003888599.1	0	0	0	0	0	0										circ_0001679	2	5	11	2	12	5
XR_003891266.1	0	0	0	0	0	0										circ_0001680	5	0	0	0	0	0
XR_003886240.1	0	0	3	0	0	7										circ_0001681	10	10	6	0	2	2
TCONS_00090539	21	22	10	25	10	11										circ_0001682	0	0	2	0	0	0
TCONS_00116891	25	16	29	14	25	50										circ_0001684	0	0	6	0	0	0
TCONS_00116890	634	407	359	498	444	445										circ_0001685	8	0	6	0	0	0
TCONS_00090534	267	221	207	317	358	261										circ_0001687	0	0	2	2	0	0
TCONS_00059499	4	0	0	19	6	13										circ_0001688	0	6	4	0	3	0
TCONS_00117413	13	10	26	11	16	12										circ_0001689	0	0	2	0	0	0
XR_003890382.1	0	0	6	8	6	7										circ_0001692	4	0	0	0	0	0
TCONS_00093172	38	58	33	11	27	23										circ_0001693	6	12	0	18	6	0
TCONS_00129160	2	9	1	0	3	0										circ_0001694	7	0	0	0	0	0
TCONS_00121376	377	450	158	276	305	389										circ_0001695	10	8	32	15	4	15
XR_003890625.1	0	0	0	0	0	0										circ_0001698	0	0	2	0	5	0
XR_003891656.1	0	0	0	0	0	0										circ_0001699	0	0	6	3	2	0
XR_003887260.1	0	0	0	2	0	0										circ_0001703	0	0	0	0	0	3
XR_003891462.1	0	0	0	0	0	3										circ_0001706	0	0	0	0	4	0
XR_003890010.1	451	567	717	517	517	689										circ_0001707	3	2	6	0	2	7
XR_003890990.1	0	0	0	0	0	0										circ_0001709	3	0	4	0	0	0
XR_003890631.1	0	0	0	0	0	0										circ_0001710	0	0	3	0	0	0
XR_003887020.1	2	0	0	0	0	0										circ_0001712	0	0	0	5	4	0
TCONS_00052149	1	10	0	5	20	7										circ_0001713	0	0	0	5	0	0
XR_003886931.1	21	8	7	0	0	0										circ_0001714	0	0	3	2	0	0
TCONS_00052147	33	35	22	19	37	22										circ_0001716	0	0	2	0	0	0
TCONS_00052144	14	3	3	0	0	0										circ_0001717	3	0	4	0	8	0
XR_003890516.1	2	0	0	0	0	0										circ_0001718	7	7	9	9	8	13
XR_003888158.1	5	0	0	0	0	6										circ_0001719	5	0	0	0	0	0
TCONS_00009843	15	8	6	15	7	16										circ_0001722	0	10	0	0	0	0
TCONS_00090101	14	0	1	0	0	1										circ_0001724	0	0	5	3	0	0
TCONS_00090103	40	23	35	19	28	34										circ_0001725	0	0	3	0	0	0
TCONS_00101306	281	0	1056	956	22	652										circ_0001727	3	3	0	3	0	4
TCONS_00101309	92	0	358	384	18	305										circ_0001730	0	7	3	0	0	0
TCONS_00107041	1	0	0	214	1	443										circ_0001731	0	0	3	0	0	0
XR_003890467.1	12	6	10	5	11	5										circ_0001732	5	3	5	0	0	0
TCONS_00140722	92	196	206	277	216	311										circ_0001733	0	2	0	0	0	0
XR_003890526.1	0	0	0	0	0	0										circ_0001734	0	0	0	2	0	3
XR_003886998.1	0	2	8	3	0	3										circ_0001737	7	0	5	0	0	0
XR_003888164.1	10	1	2	1	2	3										circ_0001738	15	0	11	9	4	6
XR_003890477.1	0	0	0	0	0	0										circ_0001739	44	6	28	19	12	8
XR_003890518.1	80	122	7	172	111	102										circ_0001740	3	0	0	4	0	4
TCONS_00018915	17	59	48	40	112	70										circ_0001742	0	0	7	0	0	0
XR_003891437.1	0	0	0	0	0	0										circ_0001743	0	0	2	0	0	2
TCONS_00045056	21	30	13	36	28	46										circ_0001744	0	0	0	0	5	0
XR_003887095.1	0	0	0	0	0	0										circ_0001745	0	0	5	0	0	0
XR_003888384.1	0	0	0	0	0	0										circ_0001747	0	4	3	0	0	3
TCONS_00019096	140	149	74	93	73	85										circ_0001749	0	0	0	3	0	0
XR_964642.2	0	0	2	0	0	3										circ_0001750	5	2	8	5	0	11
TCONS_00026423	127	236	287	1066	231	1063										circ_0001751	4	0	9	0	0	0
TCONS_00069419	2142	0	0	0	0	0										circ_0001753	0	0	0	3	0	0
XR_003885875.1	6	21	10	12	6	11										circ_0001754	0	0	2	0	0	0
XR_964870.2	0	0	0	0	0	0										circ_0001756	0	0	3	0	0	0
XR_003888332.1	38	42	0	67	88	36										circ_0001758	12	17	8	0	3	3
XR_172527.3	2	0	0	0	0	0										circ_0001759	3	0	6	8	9	3
XR_003888681.1	7	9	2	4	3	1										circ_0001760	0	0	4	4	0	0
XR_003889259.1	8	0	1	0	15	8										circ_0001761	3	0	0	0	0	0
XR_003888304.1	43	31	42	121	38	40										circ_0001766	0	0	0	4	0	0
TCONS_00136518	78	43	45	39	85	33										circ_0001768	0	0	2	0	6	0
TCONS_00075845	3241	3048	2111	2688	2667	2846										circ_0001769	0	0	0	0	4	0
TCONS_00043082	58	15	2	12	14	25										circ_0001771	0	0	0	0	0	6
TCONS_00054199	1	4	3	6	16	3										circ_0001772	0	0	4	2	0	0
XR_003888323.1	0	0	0	0	0	0										circ_0001773	4	0	0	0	0	0
XR_965027.2	0	0	0	0	0	0										circ_0001774	0	3	0	0	0	0
TCONS_00144087	6	3	5	11	2	9										circ_0001775	23	24	15	27	7	9
XR_003889967.1	0	2	0	6	0	0										circ_0001776	8	7	10	11	0	4
XR_003886427.1	0	0	0	0	0	0										circ_0001777	36	9	11	26	18	21
XR_003889039.1	0	0	0	0	0	0										circ_0001778	8	0	5	0	0	0
XR_003888867.1	12	0	11	8	16	24										circ_0001779	3	0	3	5	0	0
XR_003889110.1	2	8	0	3	1	0										circ_0001782	0	0	0	0	0	7
XR_003885725.1	0	0	0	0	0	0										circ_0001783	5	0	19	0	16	2
XR_003890962.1	0	0	0	0	0	0										circ_0001786	0	2	0	0	0	0
XR_003886429.1	2	3	3	0	2	1										circ_0001788	2	0	0	0	0	3
TCONS_00010203	24	39	18	12	28	17										circ_0001790	5	0	0	0	0	0
XR_964737.2	3	0	0	0	0	0										circ_0001791	0	0	4	0	0	0
XR_003891215.1	40	25	42	8	16	0										circ_0001792	2	0	0	0	0	0
XR_003887406.1	13	352	564	374	2	334										circ_0001796	0	8	7	0	0	0
XR_003889305.1	0	0	42	0	0	0										circ_0001798	0	4	2	0	0	0
TCONS_00111525	0	8	0	0	0	0										circ_0001799	0	8	0	4	0	0
XR_003888167.1	0	0	0	0	0	0										circ_0001800	0	0	2	0	0	0
TCONS_00032755	22	8	12	6	1	2										circ_0001805	0	0	4	0	0	0
XR_003891540.1	0	0	0	0	0	0										circ_0001807	3	0	0	0	0	2
XR_003888206.1	3	19	8	8	0	0										circ_0001808	5	0	0	0	0	0
TCONS_00143090	23	5	19	0	18	22										circ_0001815	3	4	4	0	2	0
TCONS_00066948	0	14	6	4	0	17										circ_0001816	0	0	0	0	2	0
TCONS_00016316	99	0	11	18	0	11										circ_0001820	25	38	6	11	3	9
TCONS_00016315	167	0	11	20	0	8										circ_0001821	0	0	2	4	0	0
XR_003890781.1	0	0	0	0	0	0										circ_0001822	0	0	6	3	0	0
TCONS_00015489	2	0	0	11	0	1										circ_0001823	0	0	2	0	0	0
TCONS_00141893	18	12	10	13	19	17										circ_0001824	8	0	5	5	4	0
XR_003891328.1	2	0	0	6	13	0										circ_0001827	2	0	0	0	0	0
XR_003887265.1	0	0	4	0	0	0										circ_0001828	0	0	0	4	0	0
TCONS_00126626	0	8	5	0	0	0										circ_0001830	4	0	4	2	0	0
TCONS_00126624	156	187	83	150	135	151										circ_0001831	0	0	0	0	0	3
TCONS_00094152	255	420	0	295	0	454										circ_0001832	2	0	0	0	0	0
TCONS_00129432	18	1	5	15	10	8										circ_0001833	9	16	15	8	0	3
XR_003887588.1	0	0	0	0	0	0										circ_0001836	0	0	5	0	0	2
XR_003887883.1	6	0	2	0	0	0										circ_0001837	6	5	9	0	0	2
TCONS_00012548	0	6	0	2	8	0										circ_0001838	7	5	4	0	6	8
TCONS_00081224	19	0	3	9	12	14										circ_0001840	0	0	0	6	0	4
XR_003887992.1	17	10	10	0	14	21										circ_0001841	0	6	0	0	3	0
XR_003890728.1	0	0	0	0	0	0										circ_0001843	0	0	0	0	0	2
XR_003887253.1	0	0	0	0	0	0										circ_0001844	5	0	0	0	0	0
XR_966354.2	68	147	96	67	90	93										circ_0001846	5	0	0	0	3	0
TCONS_00022744	35	12	48	44	24	90										circ_0001847	4	0	4	0	10	0
TCONS_00061794	39	42	22	60	87	55										circ_0001849	0	0	0	0	2	2
XR_003891380.1	0	0	0	0	0	0										circ_0001850	0	0	0	0	3	0
TCONS_00062476	15	3	15	17	19	40										circ_0001851	5	0	3	5	0	0
XR_003888846.1	2	2	0	1	2	0										circ_0001852	0	0	0	4	0	0
XR_003886557.1	43	28	1	0	73	37										circ_0001853	0	0	0	9	0	0
TCONS_00104722	175	693	92	271	126	237										circ_0001854	4	0	0	0	0	0
TCONS_00104723	146	403	471	273	0	395										circ_0001855	20	6	29	18	22	9
XR_003888494.1	0	0	0	0	0	0										circ_0001856	0	0	0	0	5	0
TCONS_00104726	0	9	0	28	0	0										circ_0001857	0	0	0	0	4	0
TCONS_00104725	0	0	229	0	0	0										circ_0001858	113	70	119	71	49	46
XR_003888834.1	0	0	0	25	0	21										circ_0001860	0	2	0	0	0	0
TCONS_00017210	4	2	0	2	9	0										circ_0001863	9	0	2	0	4	3
TCONS_00017212	10	30	12	19	17	19										circ_0001864	0	0	2	0	0	0
TCONS_00017214	6	19	0	5	8	6										circ_0001865	2	0	3	0	0	0
XR_003890014.1	0	0	0	0	0	0										circ_0001866	3	0	9	0	0	0
XR_003888911.1	0	0	0	0	0	0										circ_0001867	0	0	4	0	0	0
TCONS_00092535	4	7	4	17	3	10										circ_0001868	0	8	6	6	0	3
TCONS_00103028	22	13	14	4	3	3										circ_0001869	4	6	7	6	0	0
TCONS_00103029	17	66	53	12	13	5										circ_0001870	3	0	0	0	0	0
TCONS_00092534	0	1	2	6	8	6										circ_0001871	0	4	0	0	0	0
TCONS_00103026	48	73	35	13	31	15										circ_0001872	0	5	0	0	0	0
TCONS_00103027	11	10	4	17	10	12										circ_0001873	37	48	42	35	42	40
XR_003888885.1	0	0	0	0	0	0										circ_0001874	0	0	4	0	0	0
TCONS_00106613	6	1	0	6	9	0										circ_0001875	0	0	0	0	3	0
TCONS_00027942	3	14	2	10	20	22										circ_0001876	3	0	0	2	0	4
TCONS_00027941	23	20	1	13	9	34										circ_0001880	6	0	0	0	0	0
TCONS_00099022	0	0	0	7	0	0										circ_0001881	2	0	0	0	0	0
TCONS_00130796	4	14	2	5	2	5										circ_0001886	40	0	75	0	101	27
TCONS_00089814	0	7	0	0	0	4										circ_0001889	0	0	2	0	0	0
TCONS_00030221	24	33	21	26	56	28										circ_0001890	10	3	5	0	7	4
TCONS_00073264	372	226	158	150	76	141										circ_0001891	0	0	4	0	0	0
XR_003886633.1	0	0	0	4	3	0										circ_0001895	4	2	6	0	6	2
TCONS_00021476	17	15	12	20	19	11
TCONS_00021477	192	289	234	421	366	379
XR_003890319.1	0	0	0	0	0	0
TCONS_00025543	7	0	4	1	0	0
XR_003890335.1	0	0	0	0	0	0
XR_003890946.1	0	0	0	0	0	0
XR_003887754.1	0	0	0	0	0	9
XR_003889229.1	0	0	0	0	0	0
TCONS_00086552	0	0	39	39	72	0
TCONS_00086558	0	0	1	65	1	199
XR_003886750.1	0	0	0	0	0	0
XR_964622.2	9	3	8	5	0	1
TCONS_00130497	286	238	153	246	185	299
XR_003885727.1	0	0	0	0	0	0
XR_003889647.1	0	18	0	0	7	0
XR_003889680.1	0	0	0	0	0	0
TCONS_00131822	78	77	43	94	81	79
XR_003891512.1	5	4	10	0	0	9
TCONS_00020701	82	137	80	25	84	52
TCONS_00098866	44	79	41	40	44	29
TCONS_00098865	24	1	120	93	49	27
TCONS_00034562	26	10	5	19	35	18
XR_965057.2	283	382	403	405	341	428
XR_003886037.1	5	0	2	0	0	0
XR_003890971.1	0	0	0	0	0	0
XR_003889095.1	0	0	0	0	0	0
XR_003886323.1	27	0	0	0	0	0
TCONS_00006962	26	3	5	0	2	6
TCONS_00072470	82	384	270	240	411	187
TCONS_00072472	282	24	8	40	7	96
XR_003887969.1	0	0	0	0	0	0
XR_003889354.1	3	0	3	0	3	0
XR_003890699.1	14	8	6	16	9	12
XR_003888497.1	24	9	16	13	29	25
XR_003885879.1	0	0	0	0	0	0
XR_003888336.1	0	10	44	0	0	0
TCONS_00098136	102	149	94	134	185	263
XR_003885684.1	0	0	6	0	0	0
XR_003888596.1	0	0	0	0	0	0
XR_003885666.1	6	6	16	30	12	0
XR_003891329.1	13	0	6	0	0	4
XR_003886975.1	0	0	0	0	0	0
TCONS_00046941	1	20	29	53	16	32
TCONS_00046940	104	101	89	103	74	114
XR_003890811.1	0	0	0	0	0	0
XR_965612.2	127	62	100	100	131	85
TCONS_00120939	19	9	5	51	14	25
XR_003891378.1	1	0	1	2	3	7
XR_003890381.1	2	2	0	2	0	0
TCONS_00029663	0	9	2	0	6	0
TCONS_00064279	195	271	62	185	116	114
TCONS_00064278	10	0	2	3	0	0
XR_003888266.1	32	4	4	7	12	10
XR_003886233.1	0	0	0	0	0	0
TCONS_00133328	27	8	23	19	35	18
TCONS_00061983	12	6	16	7	31	23
TCONS_00016121	90	90	85	130	58	98
TCONS_00001452	0	8	2	0	0	0
TCONS_00051790	7	0	0	5	0	0
TCONS_00028530	0	0	0	2	0	6
XR_003887052.1	0	0	0	0	0	0
TCONS_00129985	16	6	2	10	19	5
XR_003885925.1	0	0	0	0	0	0
XR_003888944.1	5	0	0	0	0	1
TCONS_00051132	0	0	0	116	484	73
TCONS_00051130	353	25	628	0	0	0
TCONS_00051131	281	48	261	288	640	515
XR_966002.2	0	0	0	0	0	0
XR_003885956.1	1	12	8	0	4	0
XR_003887322.1	11	0	4	2	4	5
TCONS_00015582	6	18	7	14	14	7
TCONS_00015586	15	10	15	29	17	28
XR_965054.2	3	1	14	9	2	7
XR_003889960.1	0	0	0	0	0	0
TCONS_00066644	20	9	5	10	0	10
XR_003887602.1	0	0	0	0	0	1
XR_003885941.1	0	0	0	0	0	25
TCONS_00027638	52	57	13	16	12	6
TCONS_00027639	48	24	13	6	15	10
XR_003888313.1	49	22	104	45	20	44
TCONS_00120599	181	151	164	204	171	136
XR_003889256.1	0	0	2	0	0	0
TCONS_00091410	34	34	29	23	24	20
TCONS_00074212	89	9	8	22	36	12
TCONS_00074210	126	296	198	446	368	291
TCONS_00074216	19	13	7	6	9	12
TCONS_00074214	246	264	194	314	427	570
TCONS_00074215	60	186	87	505	472	208
TCONS_00077543	33	38	29	39	60	0
TCONS_00089671	53	23	81	36	46	68
XR_003887620.1	0	0	0	0	0	0
XR_003886110.1	0	0	0	0	0	0
TCONS_00102490	56	161	52	48	125	104
TCONS_00143095	0	2	4	24	9	9
XR_003891658.1	0	0	0	0	0	0
XR_003886358.1	0	0	0	0	0	0
TCONS_00143543	79	36	34	63	26	36
TCONS_00143542	3	5	1	17	6	1
TCONS_00143540	6	0	10	10	0	1
TCONS_00102234	305	170	502	158	153	260
TCONS_00080200	28	4	5	5	0	0
XR_003890564.1	0	0	0	0	0	0
XR_003891007.1	0	0	0	0	0	0
XR_003887140.1	3	0	0	0	0	0
XR_003891384.1	15	1	0	0	0	0
TCONS_00085584	12	6	16	55	29	25
TCONS_00144012	29	369	298	373	242	296
XR_003886937.1	9	2	0	2	2	2
TCONS_00106805	0	6	14	10	0	6
TCONS_00106809	0	2	5	0	14	13
XR_003890762.1	0	0	0	0	0	0
XR_964834.2	0	8	5	0	0	0
XR_003889131.1	0	0	0	0	0	0
TCONS_00097733	271	497	561	483	363	385
TCONS_00120582	0	15	0	6	0	0
XR_003891270.1	0	0	0	0	0	0
XR_965288.2	0	0	0	2	0	0
XR_003888243.1	0	2	1	0	1	2
XR_003887851.1	0	0	0	0	0	0
XR_003890844.1	0	0	0	0	0	0
XR_003885998.1	0	0	0	0	0	0
XR_003888958.1	3	17	0	4	12	16
XR_003885953.1	0	1	0	0	6	0
XR_003890231.1	4	9	4	8	6	6
TCONS_00082175	124	102	43	68	23	55
TCONS_00082178	25	36	19	20	129	42
TCONS_00078171	323	297	421	196	161	203
XR_003891719.1	0	0	0	0	0	0
XR_003887510.1	0	0	0	0	0	0
XR_003890006.1	0	0	0	0	0	0
XR_003889324.1	0	0	0	0	0	0
XR_003888641.1	5	3	0	0	1	0
XR_003891292.1	0	0	0	0	0	0
XR_003889587.1	0	0	0	0	0	0
XR_003891452.1	0	0	0	0	0	0
XR_965075.1	0	0	0	0	0	0
XR_003885893.1	10	8	7	20	3	7
TCONS_00043131	20	5	2	9	30	17
TCONS_00043133	49	28	0	15	48	8
TCONS_00043132	38	4	0	43	53	0
TCONS_00036986	114	51	66	51	103	66
XR_003886533.1	2	1	1	17	1	25
XR_003890617.1	1	1	5	1	2	2
TCONS_00124004	8	6	0	0	0	2
TCONS_00141052	0	0	0	4	0	5
TCONS_00112314	6	16	0	26	41	39
TCONS_00112315	0	26	73	109	127	0
TCONS_00112316	27	34	27	0	137	38
TCONS_00112312	22	10	20	11	24	16
TCONS_00112313	21	18	31	81	7	24
XR_003888830.1	0	0	0	0	0	0
XR_003885768.1	0	2	0	6	0	0
TCONS_00119783	52	38	55	76	85	48
XR_003889652.1	8	5	20	8	9	10
XR_003887081.1	0	0	0	0	0	0
XR_003890692.1	3	0	0	0	0	0
XR_003889664.1	0	0	0	0	0	0
XR_003888831.1	0	0	0	0	0	0
XR_003889643.1	0	0	0	0	0	1
TCONS_00065063	7	6	18	6	25	18
XR_003888815.1	0	0	0	0	0	0
XR_003891681.1	0	0	0	0	0	0
XR_964709.2	22103	26539	28344	20197	22253	20880
XR_003890104.1	1	0	0	0	0	1
XR_003888576.1	0	0	0	0	0	0
XR_003887618.1	0	0	0	0	0	0
XR_003891679.1	0	0	0	0	0	0
TCONS_00009532	466	619	537	408	321	419
XR_965257.2	0	7	0	0	0	0
XR_964830.2	0	26	0	10	2	0
XR_003887185.1	0	0	0	0	0	0
XR_003887513.1	0	0	0	73	0	93
TCONS_00013700	54	23	43	36	39	32
TCONS_00014576	13	15	7	20	5	24
XR_003891472.1	0	0	5	0	0	0
XR_003886302.1	0	0	0	0	0	0
XR_003889863.1	0	0	0	0	0	0
XR_003890031.1	3	0	0	0	0	0
XR_965806.2	0	0	0	0	0	0
XR_003889892.1	0	0	0	0	0	0
XR_003887804.1	0	0	0	0	0	0
TCONS_00062577	239	51	18	120	0	11
TCONS_00062570	194	212	320	208	277	230
TCONS_00014399	0	0	0	0	2	7
XR_003886996.1	26	21	20	10	11	14
XR_003890264.1	0	2	0	0	2	2
TCONS_00024860	0	14	8	3	26	25
TCONS_00024862	17	4	6	6	6	3
TCONS_00143321	9	4	0	0	0	0
XR_003888920.1	2	0	0	0	0	0
XR_003889421.1	0	0	0	0	0	0
XR_003888839.1	0	0	0	0	0	0
XR_003886964.1	15	4	4	23	8	0
XR_003886027.1	3	11	6	3	0	3
XR_964777.2	0	1	0	0	0	0
XR_003885744.1	33	24	36	42	22	30
XR_003890350.1	0	0	1	4	0	0
TCONS_00036616	15	6	10	0	4	2
XR_003887775.1	0	0	0	0	0	0
TCONS_00039431	57	91	50	63	0	22
TCONS_00039432	72	0	2	11	26	18
XR_003890915.1	87	28	12	64	66	55
XR_003889693.1	0	0	0	0	0	0
TCONS_00089140	8	2	0	15	0	0
TCONS_00143303	42	19	3	23	2	16
TCONS_00109281	22	93	34	43	41	28
XR_003888749.1	0	0	0	0	0	0
XR_003885988.1	0	0	1	0	0	0
XR_003890402.1	0	0	3	0	3	0
XR_003886335.1	13	5	0	2	4	0
TCONS_00082662	1	0	0	6	0	0
XR_003886818.1	4	6	0	3	2	0
XR_003889815.1	1	16	24	11	1	6
TCONS_00030937	537	471	724	1946	2493	1488
XR_003885803.1	0	0	0	0	0	0
XR_003887343.1	1	1	0	0	4	6
TCONS_00082810	22	4	29	14	14	0
TCONS_00056007	0	0	0	0	7	2
XR_003889729.1	0	0	0	1	0	3
TCONS_00119865	0	2	0	2	7	2
XR_003890580.1	280	174	386	155	266	245
TCONS_00005531	52	106	377	0	395	391
TCONS_00005530	46	0	0	305	0	0
TCONS_00046666	6	0	0	0	8	3
TCONS_00007978	1	6	0	2	0	4
TCONS_00007973	5	8	3	0	0	1
XR_003890494.1	0	0	0	0	0	0
TCONS_00126331	10	20	20	24	9	20
TCONS_00061596	15	16	11	12	12	4
XR_965633.2	17	4	36	11	0	48
TCONS_00093368	50	61	53	37	17	26
XR_003887121.1	0	0	0	0	0	0
XR_003889766.1	0	0	0	0	0	0
XR_003891136.1	0	0	0	0	0	0
TCONS_00076234	20	11	7	18	16	32
XR_003887135.1	15	11	53	24	4	29
XR_003887648.1	2	0	0	4	0	0
TCONS_00118819	22	24	8	22	23	24
XR_003888923.1	18	14	15	34	31	17
XR_003889469.1	0	0	0	0	0	0
XR_003888862.1	13	18	30	22	46	8
TCONS_00140476	60	72	31	48	48	42
XR_003887064.1	0	0	0	0	0	0
TCONS_00064728	11	17	4	7	33	14
TCONS_00064727	19	4	15	30	29	18
TCONS_00064725	1	0	0	0	12	1
TCONS_00012892	41	60	52	320	76	317
TCONS_00064720	32	7	0	2	5	5
XR_003885856.1	0	0	0	2	2	0
XR_003891610.1	0	0	0	0	4	0
XR_003886999.1	2	0	0	9	10	0
XR_003887568.1	0	0	0	0	0	2
TCONS_00142118	0	0	32	0	0	0
XR_003887912.1	0	13	0	0	5	11
TCONS_00048950	20	27	13	20	14	13
XR_003885753.1	0	0	2	0	0	0
XR_964770.2	23	0	0	11	15	37
TCONS_00123464	5	6	0	9	16	4
TCONS_00123465	4	17	0	13	5	8
XR_964989.2	258	140	126	106	92	127
XR_003888741.1	2	1	1	1	4	1
TCONS_00060738	61	6	54	42	47	35
XR_003889041.1	4	0	0	0	0	0
TCONS_00111362	7	6	13	9	3	3
XR_003887022.1	3	0	6	2	0	8
XR_003888755.1	4	2	12	4	10	20
TCONS_00066298	0	12	17	14	10	2
TCONS_00066295	18	34	18	5	22	28
TCONS_00066297	35	10	7	20	15	2
TCONS_00066296	33	17	25	16	20	11
TCONS_00066293	12	11	5	15	15	3
TCONS_00008453	332	244	255	186	228	241
XR_003889213.1	0	0	0	0	0	0
TCONS_00058966	548	793	605	726	801	1162
TCONS_00058960	2	369	68	121	0	155
TCONS_00061122	38	10	25	14	0	20
TCONS_00061121	15	0	0	0	0	0
XR_003886124.1	3	2	3	4	3	4
TCONS_00115628	2472	2608	715	903	1349	1225
XR_003885826.1	0	0	0	0	0	0
TCONS_00094472	0	0	0	9	0	2
XR_003888329.1	0	0	0	14	0	0
TCONS_00054198	32	39	81	13	25	42
XR_003887270.1	0	0	0	0	0	0
TCONS_00108021	41	29	18	41	27	22
TCONS_00083524	18	36	12	24	20	22
TCONS_00118614	65	15	33	28	79	52
XR_003890823.1	3	0	0	0	0	0
XR_003887955.1	0	0	0	0	0	0
XR_003889656.1	2	0	0	0	0	3
TCONS_00050575	140	188	169	19	94	66
TCONS_00050579	69	28	103	43	78	44
TCONS_00050578	80	31	72	2	50	30
XR_003886924.1	10	0	0	0	4	5
TCONS_00022544	13	9	5	7	17	10
XR_003886098.1	0	0	0	0	0	0
XR_003890128.1	7	3	20	5	1	2
XR_003886696.1	0	0	0	0	0	0
TCONS_00140455	408	164	49	115	95	112
XR_003890550.1	0	0	0	0	0	0
XR_003890541.1	5	1	7	5	16	12
XR_003887921.1	0	0	0	0	0	0
XR_003889154.1	0	0	0	0	0	0
XR_003886281.1	0	0	0	0	0	0
TCONS_00126392	11	0	1	0	0	0
XR_003888272.1	0	0	0	0	0	0
XR_003886628.1	3	0	0	0	2	0
XR_003887860.1	0	0	0	0	0	0
TCONS_00020992	0	0	4	20	0	9
TCONS_00129316	23	55	27	14	88	57
TCONS_00027785	623	327	583	1010	529	782
TCONS_00079412	6	0	6	0	11	5
XR_003887025.1	0	7	2	0	0	2
XR_965353.2	0	6	27	22	20	15
TCONS_00000084	0	0	0	4	0	0
XR_003889746.1	0	0	0	0	0	0
XR_003888962.1	5	2	0	4	0	0
TCONS_00069422	561	899	1423	706	1165	0
TCONS_00069421	0	0	0	0	0	1270
TCONS_00142117	147	0	11	0	0	0
XR_003890542.1	0	0	0	0	0	0
TCONS_00082667	6	0	0	0	0	0
XR_003888180.1	1	1	1	0	5	2
TCONS_00116195	4	6	7	20	184	16
TCONS_00143277	18	0	0	15	7	8
XR_965409.2	0	0	0	0	0	0
XR_003885748.1	0	0	0	0	2	0
TCONS_00067968	21	45	17	23	17	22
TCONS_00107040	606	630	398	130	284	0
XR_003891398.1	0	0	0	0	0	0
XR_003887070.1	1	1	4	1	10	3
TCONS_00036828	296	147	154	291	180	376
XR_003890958.1	0	0	0	0	0	0
XR_003889389.1	27	14	37	52	8	29
XR_003890858.1	2	0	0	0	0	0
XR_003887922.1	0	0	4	0	0	0
XR_003889153.1	0	0	0	0	0	0
TCONS_00081502	41	4	18	12	9	8
TCONS_00081503	48	35	17	45	66	54
XR_003891321.1	0	0	0	0	0	0
XR_003891369.1	0	0	0	0	0	0
XR_003890862.1	0	0	1	0	0	0
TCONS_00064084	76	0	1	21	86	0
TCONS_00064085	13	13	23	2	51	25
TCONS_00064088	84	60	47	44	61	49
TCONS_00064089	75	76	83	61	63	69
XR_003890776.1	2	2	0	0	2	0
XR_003886235.1	0	0	15	0	0	0
TCONS_00064557	548	556	241	580	543	628
XR_003891256.1	2	0	0	2	0	0
TCONS_00143927	0	1	2	0	1	52
XR_003890637.1	32	42	73	39	66	26
XR_003891739.1	12	2	2	5	7	3
XR_003885757.1	0	4	0	5	0	0
TCONS_00112772	42	17	56	79	45	21
TCONS_00112773	45	71	70	49	73	87
TCONS_00112774	25	37	17	35	46	41
TCONS_00055657	4164	5103	2869	2049	3730	4565
XR_003891298.1	0	0	0	0	0	0
XR_965503.2	0	0	0	0	0	0
XR_003890627.1	0	0	0	0	0	0
XR_003891654.1	12	4	4	2	8	0
TCONS_00010171	0	5	0	1	0	2
TCONS_00009930	0	0	0	2	26	0
XR_003891132.1	0	0	2	0	0	0
XR_003889411.1	0	0	0	0	0	0
XR_003888431.1	725	596	456	470	327	564
XR_003890514.1	4	9	4	4	10	5
XR_003891664.1	54	20	33	43	22	54
TCONS_00058387	0	0	0	0	4	0
XR_003890752.1	42	79	0	51	0	50
TCONS_00058571	0	0	0	0	6	0
TCONS_00074430	4	3	12	6	10	5
XR_003890465.1	0	0	0	0	0	1
XR_003886639.1	0	0	0	0	0	0
TCONS_00070092	39	281	105	339	413	404
TCONS_00070093	20	24	24	115	56	174
TCONS_00070094	131	13	61	47	96	18
TCONS_00070095	2	0	13	18	0	14
XR_003890070.1	0	0	0	0	0	0
XR_003888213.1	140	0	15	122	0	43
XR_003885955.1	3	1	2	8	8	0
XR_003888162.1	16	17	14	12	10	18
XR_003888765.1	13	0	3	4	0	4
TCONS_00085670	0	0	6	0	0	0
TCONS_00142870	1	12	1	22	1	0
TCONS_00142871	11	24	20	40	49	36
TCONS_00142876	6	0	41	33	0	32
XR_003886506.1	0	1	0	0	0	0
XR_003891238.1	15	7	0	3	0	12
XR_003885721.1	0	0	0	0	0	0
TCONS_00144092	7	115	16	4	25	37
TCONS_00144099	9	31	9	4	2	10
TCONS_00078318	9	0	13	8	11	0
TCONS_00077830	35	73	34	83	70	58
XR_003887798.1	0	0	0	0	0	0
TCONS_00141389	14	35	23	4	12	0
TCONS_00089355	0	2	1	10	0	1
TCONS_00096030	9	1	0	1	1	0
TCONS_00014665	19	42	23	29	22	14
TCONS_00014664	70	28	15	39	16	25
TCONS_00014661	918	608	458	526	436	563
TCONS_00081495	12	11	32	28	20	31
XR_003888330.1	0	0	0	0	59	0
XR_003890052.1	0	0	0	0	0	0
TCONS_00025428	5	0	0	0	0	0
XR_003887209.1	0	0	0	0	0	0
TCONS_00103067	0	11	40	6	12	19
XR_003885862.1	29	8	9	15	27	8
XR_003889525.1	0	0	0	0	0	0
XR_003888325.1	0	0	0	0	0	0
XR_003889975.1	0	16	0	0	0	13
XR_003891112.1	0	0	389	492	0	884
XR_003890930.1	780	941	368	664	1355	779
TCONS_00024779	6	0	0	2	0	0
TCONS_00038059	0	0	10	0	2	0
TCONS_00038050	568	387	338	557	188	396
TCONS_00038054	39	27	40	54	53	66
TCONS_00038055	9	8	0	17	0	11
TCONS_00038057	9	5	3	10	10	8
XR_003885960.1	6	3	1	0	4	2
XR_003888465.1	0	0	0	0	0	0
XR_966307.2	0	0	0	0	0	0
TCONS_00058049	11	0	48	76	354	0
TCONS_00058048	0	2	1	156	20	0
TCONS_00097077	5	0	0	19	14	30
TCONS_00097076	23	20	22	16	41	43
XR_003888470.1	7	2	7	1	5	4
XR_003889317.1	0	0	12	4	9	0
XR_003886666.1	0	0	2	0	0	0
TCONS_00034696	47	52	4	26	15	22
XR_003886018.1	4	15	4	7	2	4
TCONS_00034522	27	0	5	6	2	4
XR_003888165.1	0	0	2	0	0	0
XR_003890156.1	0	0	2	0	0	0
TCONS_00137470	22	9	10	63	21	28
XR_003891720.1	0	0	0	0	0	0
XR_003886642.1	0	0	0	0	6	0
TCONS_00129992	1	3	2	7	6	2
XR_003889848.1	0	0	0	4	0	0
XR_003886668.1	0	0	0	3	0	0
XR_965217.2	66	6	8	2	24	9
TCONS_00064334	18	0	0	5	1	6
XR_964675.2	0	0	2	0	0	3
TCONS_00094974	9	39	9	4	12	9
XR_003890412.1	0	6	46	17	12	21
XR_003889222.1	0	0	0	0	0	0
XR_964669.2	1	0	0	0	0	0
TCONS_00058739	21	15	3	4	2	5
XR_003888199.1	0	0	0	0	0	0
XR_003889681.1	0	0	0	0	0	0
XR_003891283.1	0	7	0	0	0	4
XR_003885774.1	0	0	0	0	0	0
TCONS_00123545	43	5	14	18	20	22
TCONS_00123544	3	10	8	3	0	2
XR_964469.2	10	7	24	6	6	13
TCONS_00050109	16	20	61	41	30	36
TCONS_00059460	56	40	21	23	29	31
TCONS_00059461	12	42	32	51	97	81
XR_003887255.1	0	0	0	0	0	2
XR_003885892.1	4	2	0	4	2	2
XR_003886228.1	5	1	2	2	3	1
TCONS_00090810	0	0	7	7	0	0
XR_003890943.1	0	0	0	0	0	0
TCONS_00054732	0	0	3	0	14	10
TCONS_00054731	3	21	0	16	3	0
XR_003890318.1	0	0	0	0	56	22
TCONS_00076242	6	0	0	0	0	2
XR_003886278.1	0	0	0	0	0	0
TCONS_00025624	6	0	0	0	0	0
XR_003891517.1	455	710	267	615	401	785
TCONS_00029993	97	44	0	63	41	58
TCONS_00029992	0	0	0	118	0	120
TCONS_00029991	0	1	225	198	0	193
XR_003886326.1	0	3	0	0	0	0
TCONS_00142247	31	179	443	120	92	48
TCONS_00142246	72	42	11	1	29	1
TCONS_00142240	17	80	0	3	51	38
XR_003886219.1	0	3	0	0	4	0
XR_003888583.1	0	0	0	0	0	0
XR_003888492.1	17	7	15	21	34	40
TCONS_00060359	329	232	124	364	251	289
XR_003889498.1	4	8	11	4	0	0
XR_003891725.1	0	0	0	0	0	0
XR_965056.2	469	260	308	341	207	344
TCONS_00143191	17	31	9	10	10	14
XR_003889937.1	0	0	0	0	0	0
XR_003886810.1	7	40	0	24	9	29
XR_964768.2	0	0	0	0	0	0
XR_003889409.1	0	0	2	0	0	0
TCONS_00130802	118	281	157	98	172	228
TCONS_00080495	2	0	5	8	0	6
TCONS_00077970	26	19	20	42	40	37
XR_003888592.1	3	1	60	1	5	1
TCONS_00122945	8	7	10	7	3	6
XR_003887968.1	3	4	1	6	4	4
XR_003891280.1	0	0	2	9	2	3
TCONS_00099738	147	114	118	0	183	154
TCONS_00142080	33	23	0	19	25	0
TCONS_00033953	12	13	15	6	38	19
XR_003885739.1	0	0	0	0	0	0
XR_003889075.1	0	0	0	0	0	0
XR_003890347.1	3	0	0	0	0	0
XR_964581.2	0	0	0	0	0	24
XR_003891072.1	0	0	57	0	0	0
XR_003889061.1	0	0	0	0	0	0
XR_003889649.1	0	0	0	0	0	0
XR_003891514.1	0	0	0	0	0	0
XR_003887967.1	1	4	1	1	1	2
XR_003889087.1	0	4	3	0	0	0
TCONS_00139747	53	70	576	234	69	76
TCONS_00095537	0	2	7	3	10	5
TCONS_00058175	33	0	30	30	5	2
TCONS_00095280	0	13	0	0	0	0
XR_003888349.1	0	0	0	0	0	0
XR_003889243.1	0	0	0	0	31	15
XR_003890224.1	0	0	0	0	3	0
XR_003889352.1	0	0	0	0	0	4
XR_003888495.1	168	21	221	2	225	0
XR_003885877.1	6	2	4	0	0	3
XR_003889515.1	6	0	3	0	0	0
XR_003888334.1	21	18	11	13	0	0
XR_003890256.1	2	0	0	0	0	0
XR_003890524.1	8	36	29	7	6	2
TCONS_00083889	0	8	1	1	1	3
XR_003889509.1	0	0	0	0	0	0
TCONS_00139831	0	11	0	1	0	0
XR_003889818.1	248	246	192	89	19	234
XR_003886933.1	160	199	252	171	154	225
TCONS_00094198	4	8	4	16	13	5
TCONS_00008369	2	0	2	6	0	6
TCONS_00044540	46	23	22	52	18	29
XR_003886403.1	0	0	0	0	0	0
TCONS_00121286	0	5	0	0	0	35
TCONS_00057552	65	130	91	154	84	54
TCONS_00057550	0	1	1	24	17	13
XR_003890037.1	0	0	0	0	0	0
TCONS_00117841	2	8	3	1	2	0
TCONS_00105726	0	0	48	0	0	0
XR_003888938.1	296	490	483	505	381	0
XR_003887231.1	4	3	6	5	0	8
TCONS_00064768	7	11	0	0	5	3
XR_003890272.1	0	0	0	0	0	0
TCONS_00077350	0	9	0	10	24	35
XR_003891649.1	0	11	3	0	5	6
TCONS_00012374	10	0	2	3	1	6
TCONS_00128267	0	0	0	10	0	0
TCONS_00133432	16	10	14	23	17	17
TCONS_00133433	18	3	6	8	19	11
TCONS_00133437	17	9	12	38	8	83
XR_003890488.1	0	0	0	0	0	0
TCONS_00060964	0	0	5	0	0	0
TCONS_00090131	11	7	1	16	6	9
TCONS_00129576	1	6	0	1	0	11
TCONS_00010990	16	27	51	24	65	31
XR_003888748.1	0	0	0	0	0	0
TCONS_00115205	9	2	8	13	11	0
TCONS_00142874	63	30	35	39	29	31
TCONS_00142875	46	17	20	21	2	10
XR_003891434.1	0	0	0	0	0	0
TCONS_00142877	0	32	0	0	0	0
TCONS_00142879	2	14	0	0	3	0
XR_003889020.1	22	20	9	22	3	23
TCONS_00067604	53	4	17	0	0	12
XR_003889493.1	0	0	6	1	4	8
XR_003885825.1	0	0	0	0	0	6
XR_003886608.1	0	0	0	0	2	0
XR_003887600.1	0	0	0	0	0	0
XR_003886616.1	0	0	0	244	299	354
XR_003886249.1	0	5	8	2	6	4
TCONS_00027707	4	3	5	0	7	1
TCONS_00068016	0	8	0	0	0	0
TCONS_00100960	1	2	5	13	2	2
TCONS_00100963	0	8	0	0	0	1
XR_003889723.1	5	0	2	1	4	1
XR_003889129.1	0	0	0	0	9	1
TCONS_00072447	19	0	36	137	126	155
TCONS_00072446	0	90	2	45	12	40
TCONS_00140332	0	0	4	8	0	5
XR_003886112.1	4	0	7	0	0	0
TCONS_00102970	169	469	134	0	0	0
TCONS_00020531	11	110	0	90	18	104
XR_003889289.1	0	0	0	0	0	0
XR_964886.2	0	0	0	0	0	0
TCONS_00141491	233	193	194	259	246	458
XR_003889998.1	27	41	31	26	0	51
XR_003890782.1	0	0	0	0	0	0
TCONS_00001191	31	12	3	17	0	7
XR_003889115.1	0	0	0	0	0	0
XR_003889268.1	0	0	0	1	0	0
TCONS_00098342	41	28	42	57	15	49
XR_003887279.1	0	0	0	0	0	0
XR_003889300.1	228	205	257	217	296	258
TCONS_00116048	19	7	33	4	4	6
XR_964987.2	1	13	3	1	0	4
TCONS_00026020	0	2	2	179	1	1
TCONS_00065959	33	14	29	12	8	18
TCONS_00034070	101	20	54	54	16	29
TCONS_00087634	65	10	31	82	5	45
TCONS_00087633	156	149	162	129	183	151
XR_003890457.1	0	0	0	0	0	0
XR_003887516.1	0	0	0	0	0	0
TCONS_00119875	14	28	23	34	15	34
XR_003887784.1	0	0	0	0	0	0
XR_003886529.1	31	33	28	24	24	31
XR_003886385.1	5	5	0	5	0	0
XR_003886204.1	0	0	0	0	0	0
TCONS_00143838	176	59	202	64	148	133
TCONS_00102699	21	58	17	73	25	31
XR_003890433.1	0	0	0	0	0	0
XR_003886399.1	118	22	26	57	33	37
XR_003885927.1	5	1	5	9	11	9
XR_003885741.1	0	82	50	0	8	25
TCONS_00078453	6	0	0	0	2	1
XR_003889645.1	0	0	0	0	0	0
TCONS_00095274	18	20	4	10	16	24
XR_003886915.1	0	0	1	0	0	13
XR_003886411.1	22	6	40	29	0	37
TCONS_00104640	5	1	8	20	5	11
TCONS_00003674	15	0	0	5	0	0
TCONS_00003675	2	7	0	10	4	9
TCONS_00115891	112	41	59	67	143	64
XR_003886903.1	0	0	0	2	0	0
XR_003885769.1	0	0	0	1	0	0
XR_003890851.1	1842	1711	2028	1204	1192	1133
XR_003887356.1	0	0	0	6	15	0
TCONS_00102729	59	55	37	57	87	55
TCONS_00103731	37	7	23	38	48	32
XR_965182.2	38	14	26	13	39	27
XR_003887224.1	31	37	22	57	29	46
XR_003889814.1	0	0	0	0	0	9
XR_003889923.1	4	3	3	3	3	2
XR_965013.2	0	0	0	192	225	293
XR_003887511.1	0	0	0	0	0	0
TCONS_00142129	15	0	0	0	0	3
TCONS_00103182	44	21	28	54	16	2
TCONS_00103181	22	0	0	4	2	7
TCONS_00142123	45	34	14	20	14	16
XR_003886586.1	0	0	0	0	0	0
XR_003891356.1	0	0	0	0	0	0
XR_003890033.1	0	0	0	0	0	0
XR_003888639.1	0	0	0	0	0	0
XR_003891518.1	71	0	60	0	296	0
XR_003886732.1	2	0	2	0	0	2
XR_003888926.1	11	5	9	11	9	14
XR_003887779.1	0	0	1	0	6	0
TCONS_00023521	2	0	3	0	8	2
XR_003891019.1	142	937	908	1009	95	760
XR_003890622.1	0	0	0	0	0	0
XR_003890919.1	4	0	14	0	0	2
TCONS_00133467	81	63	164	237	318	277
TCONS_00007365	122	98	90	92	52	40
XR_003885933.1	25	14	0	2	1	2
XR_003890324.1	0	0	0	0	0	0
TCONS_00106818	5	12	2	0	7	3
XR_003889238.1	77	79	64	23	66	76
TCONS_00021589	248	250	206	311	281	281
XR_003888744.1	21	15	6	18	7	7
XR_003889685.1	2	6	0	12	5	4
XR_003889798.1	33	7	27	7	18	10
XR_003890711.1	3	1	2	1	2	6
XR_003890087.1	0	0	0	0	0	0
XR_003889865.1	0	0	0	0	0	0
TCONS_00099301	16	34	19	14	15	13
XR_003891102.1	2	2	0	2	1	2
TCONS_00092817	35	18	10	30	72	23
XR_003891194.1	0	1	0	1	0	0
XR_003889880.1	0	0	11	8	4	0
TCONS_00082709	30	16	10	23	23	4
XR_003891017.1	45	29	12	23	42	10
TCONS_00040583	0	20	0	1	28	0
TCONS_00040584	22	143	14	106	46	107
XR_003888311.1	41	18	152	41	14	55
XR_003890599.1	0	12	3	4	5	5
XR_003885681.1	0	0	0	0	0	0
TCONS_00033647	4	0	4	10	12	0
XR_003887178.1	0	0	0	0	0	0
TCONS_00107169	37	67	25	11	50	30
TCONS_00140314	13	329	204	338	363	0
TCONS_00107165	20	23	4	17	0	11
XR_964898.2	430	236	373	409	376	500
XR_003887137.1	0	0	0	0	1	0
XR_003887646.1	0	0	0	0	0	0
XR_003890414.1	134	67	96	53	94	77
XR_003890992.1	0	0	0	0	0	0
TCONS_00028185	6	0	2	0	0	6
XR_003889294.1	0	0	0	3	0	0
TCONS_00038058	2	2	30	12	22	19
XR_003887127.1	10	3	1	8	2	4
TCONS_00114929	6	0	2	0	0	0
XR_003891134.1	6	7	11	6	8	3
TCONS_00092565	31	10	4	13	61	49
TCONS_00130061	42	43	51	37	32	39
TCONS_00059754	0	15	2	3	8	9
TCONS_00038053	116	0	0	0	116	41
TCONS_00059753	6	24	4	18	5	22
XR_003889597.1	4	5	0	0	0	10
XR_003886351.1	6	3	5	1	7	2
XR_003888921.1	0	0	0	0	0	0
TCONS_00142260	15	5	1	0	13	4
TCONS_00133730	62	103	88	61	54	39
XR_965689.2	1017	690	663	607	606	667
XR_003888219.1	0	3	1	0	0	0
TCONS_00050860	38	11	0	13	0	6
TCONS_00062426	22	38	9	42	18	9
TCONS_00010030	168	212	97	236	89	167
XR_003888747.1	0	0	0	0	0	0
TCONS_00129116	0	5	7	21	24	6
TCONS_00063342	442	456	0	399	414	408
TCONS_00063343	0	129	776	249	77	317
TCONS_00063344	162	199	5	1	1	1
TCONS_00029917	17	0	12	21	24	27
TCONS_00011341	18	17	13	24	24	21
XR_003885848.1	8	22	21	13	21	27
XR_003889330.1	0	0	0	0	0	0
TCONS_00061232	1	0	1	20	1	1
TCONS_00105304	12	18	0	15	19	0
XR_003891683.1	0	0	0	0	0	0
TCONS_00017121	7	0	0	4	0	0
TCONS_00114360	33	61	26	47	114	37
XR_003889629.1	0	0	0	0	0	0
XR_003889654.1	21	22	26	23	2	11
TCONS_00060182	31	25	30	0	0	9
TCONS_00103226	5	11	1	9	1	19
TCONS_00131130	0	15	0	12	0	6
XR_003889158.1	0	0	0	0	0	0
XR_003891149.1	0	0	0	0	0	0
TCONS_00019354	0	0	5	3	0	2
TCONS_00093001	58	58	78	54	53	50
XR_003886694.1	0	0	0	0	0	0
XR_003888296.1	0	0	0	0	0	0
XR_003890715.1	0	0	0	0	0	2
TCONS_00026474	350	233	77	102	200	236
XR_003889120.1	0	5	2	0	0	0
XR_003888476.1	4	52	46	0	46	35
XR_003890553.1	0	0	0	0	0	0
XR_003889838.1	0	0	0	0	0	0
XR_003887866.1	7	3	0	4	2	1
XR_003890748.1	0	0	0	0	0	0
XR_003890709.1	0	0	0	0	0	0
XR_003889156.1	0	0	0	0	0	0
XR_003886283.1	0	0	0	0	0	0
XR_003891637.1	2	8	31	24	45	58
XR_003890206.1	0	0	0	0	0	0
XR_003891261.1	0	0	0	0	0	6
XR_003888270.1	7	2	8	3	6	12
TCONS_00122244	140	111	112	94	136	149
TCONS_00025048	34	44	39	37	42	36
TCONS_00025042	219	212	437	540	288	492
XR_003888248.1	4	0	0	0	0	0
XR_964961.2	0	0	0	0	0	2
XR_965820.2	0	2	2	0	0	0
TCONS_00021794	1	0	1	0	1	12
XR_964934.2	0	18	1	2	4	7
XR_003890816.1	0	0	0	0	0	0
XR_003890975.1	0	0	2	0	0	0
XR_965761.2	4	1	16	10	27	28
XR_003891289.1	0	0	0	0	0	0
XR_003887988.1	2	3	0	0	0	4
TCONS_00101307	0	0	0	63	0	0
TCONS_00005364	35	29	31	42	37	22
XR_003886224.1	3	0	0	0	0	0
TCONS_00140705	70	207	267	433	220	278
XR_003888182.1	0	0	1	2	0	0
XR_003890827.1	0	0	0	0	0	0
XR_003889675.1	8	0	5	0	0	2
TCONS_00007980	10	33	16	25	23	17
TCONS_00007982	35	31	24	55	28	24
TCONS_00002758	22	40	20	30	12	15
TCONS_00119369	5	11	6	0	16	2
XR_003889628.1	13	0	4	0	0	0
XR_003890375.1	704	538	509	530	563	855
XR_003886951.1	0	0	1	0	0	0
TCONS_00029793	0	26	0	13	9	0
TCONS_00097439	0	0	0	1	7	0
XR_003889005.1	0	3	11	0	0	2
TCONS_00035116	767	768	740	788	643	771
XR_003891561.1	98	0	419	0	0	222
TCONS_00094162	172	177	124	188	110	120
XR_003887920.1	0	0	0	0	0	0
TCONS_00023244	0	15	0	0	5	0
TCONS_00059546	36	0	19	20	18	38
TCONS_00059544	104	53	64	79	45	98
TCONS_00065774	12	15	16	27	19	34
XR_003891262.1	0	0	0	0	0	3
XR_003887147.1	0	27	11	30	41	35
XR_003890621.1	13	17	51	13	115	43
XR_003886945.1	0	0	0	0	0	0
XR_003891652.1	0	0	0	0	0	0
TCONS_00113954	89	84	66	58	48	1
TCONS_00091262	25	13	12	14	14	18
XR_003891668.1	0	0	0	0	0	0
TCONS_00077308	65	422	65	98	92	101
XR_003890512.1	69	91	82	58	60	57
TCONS_00112605	429	433	360	298	226	252
XR_003886619.1	0	0	2340	0	1076	0
XR_003890469.1	0	0	0	0	0	0
XR_003890528.1	0	0	0	0	0	0
TCONS_00111552	0	91	0	8	3	101
TCONS_00111551	370	372	231	421	268	293
XR_003888626.1	0	0	0	0	0	0
XR_003891130.1	0	0	0	0	0	0
XR_003889413.1	0	0	0	0	0	0
XR_965728.2	0	0	0	0	0	0
TCONS_00024329	11	19	8	24	36	34
XR_003887794.1	0	0	0	0	0	0
TCONS_00114382	0	3	0	0	0	1
XR_003890897.1	0	3	5	4	1	4
XR_003891345.1	0	0	0	0	0	0
XR_003890341.1	0	0	0	0	0	0
XR_003888160.1	2	2	1	2	3	0
TCONS_00062900	125	71	59	68	80	91
XR_003891359.1	0	0	0	0	0	0
TCONS_00100072	0	27	7	6	0	4
[truncated: 5,436 more rows]

## Sheet: FPKMorTPM
Note：Significant differential genes are marked in yellow							Not colour marked are non - significant DEMs, DELs, DECs
lncRNA								miRNA								circRNA
transcript_id	CG_1	CG_2	CG_3	IG_1	IG_2	IG_3		sRNA ID	CG_1	CG_2	CG_3	IG_1	IG_2	IG_3		circRNA	CG_1.tpm	CG_2.tpm	CG_3.tpm	IG_1.tpm	IG_2.tpm	IG_3.tpm
TCONS_00000059	0.191368	0.85353	0.137221	0.426821	0	0.127095		fru-let-7a	27289	18839.3	28768.7	23972.3	20819.6	18504.8		circ_0000002	0	0	430.015	0	0	0
TCONS_00000060	0.59173	0.366058	0.370484	0.20727	0	0.750773		fru-let-7b	4796.18	3067.1	4537.93	4033.03	4559.98	6318.31		circ_0000003	0	0	0	0	0	734.484
TCONS_00005507	0.896271	1.05039	0.056468	0.140871	0.029858	0.340438		fru-let-7d	1251.47	1072.07	1426.72	1126.94	1058.42	1510.87		circ_0000004	0	941.62	0	0	0	0
TCONS_00005506	0.785603	0.356531	0.358152	0.116484	0	0.246887		fru-let-7e	16608.1	13541.5	23139.2	24862.8	20116.6	15248.2		circ_0000006	381.825	0	0	0	0	734.484
XR_003889742.1	8.71659	11.1702	11.1937	8.93117	5.91143	10.9425		fru-let-7g	3709.24	2985.79	4725.29	3802.55	3199.58	2922.71		circ_0000008	0	0	0	0	0	734.484
TCONS_00005523	0.516181	0.17272	0.04168	0	0	0		fru-let-7h	1250.68	1049.74	1462.81	1330.76	1468.93	2774.44		circ_0000009	954.563	0	0	0	0	0
TCONS_00005531	0.41595	0.773965	2.79228	0	2.87898	2.9778		fru-let-7i	3337.62	3001.04	4356.69	4360.1	3550.59	3988.55		circ_0000010	954.563	0	645.023	0	0	0
TCONS_00005530	0.626133	0	0	4.12367	0	0		fru-let-7j	3687.77	5040.19	7848.87	6016.41	4125.55	10427.5		circ_0000013	0	0	0	1053.19	0	0
XR_003890360.1	0	0.043299	0	0	0	0		fru-miR-1	3594.89	2715.19	954.082	2280.33	377.424	1893.79		circ_0000016	0	0	645.023	0	0	0
XR_003890361.1	0	0	0	0	0	0		fru-miR-100	33976.5	28299.9	17976.3	22373.6	13596.1	14308.3		circ_0000017	0	706.215	0	789.889	0	734.484
XR_003890358.1	0	0	0	0	0	0		fru-miR-101a	26632	20889.5	20895.9	21882.9	16970	26434		circ_0000018	0	68973.6	0	37651.4	22950.8	91443.3
XR_003890359.1	0	0	0	0	0	0		fru-miR-101b	2485.43	2098.52	2626.98	2019.32	1906.65	2498.81		circ_0000019	0	5885.12	0	0	4918.03	0
XR_003890355.1	0	0	0.116393	0.425845	0.092946	0.462109		fru-miR-103	1023.18	981.509	1035.84	1196.68	1176.12	2048.67		circ_0000020	381.825	0	0	0	0	0
XR_003890357.1	0	0	0.023494	0.018809	0	0.032878		fru-miR-10b	587.008	5982.61	7767.1	5126.47	3328.94	6466.46		circ_0000023	381.825	0	0	0	0	0
XR_003890352.1	2.07178	0.83021	2.02618	1.8015	0.970683	3.4375		fru-miR-10c	188.248	224.03	705.341	294.499	74.5479	615.008		circ_0000024	0	0	0	789.889	1366.12	0
TCONS_00005567	0.363395	0.435768	0.348838	0.674895	0.71354	0.811033		fru-miR-10d	44.131	58.6971	2879.4	39.3142	21.8262	2729.63		circ_0000025	0	1883.24	0	0	0	0
XR_003890356.1	0.058479	0.101885	0.187038	0.026296	0	0.030962		fru-miR-122	33.724	24.2415	134.897	65.8641	33.5864	208.873		circ_0000026	0	0	0	0	0	734.484
XR_003890354.1	0.172065	0.051186	0.107829	0	0	0		fru-miR-124	1.18561	0.680941	0.445572	0.102115	0.597978	0.696629		circ_0000029	1336.39	941.62	860.03	526.593	0	0
XR_003890363.1	0.033967	0.001008	0.000453	0	0.000334	0.059707		fru-miR-125a	2000.38	1769.36	1594.48	1307.68	1339.67	1085.93		circ_0000033	1718.21	0	0	0	0	0
XR_003891582.1	0	0	0	0	0	0		fru-miR-125b	3584.09	3003.9	1821.39	1744.43	1445.31	1720.09		circ_0000034	0	0	0	0	0	1101.73
TCONS_00000134	0.543051	0.196856	0.124596	0	0.200454	0.492792		fru-miR-126	10931.6	8124.17	6672.22	7029.28	6696.25	2184.05		circ_0000035	0	0	0	0	1092.9	0
XR_003890353.1	1.3504	2.41133	0.017899	0.009384	2.42638	1.6065		fru-miR-128	2343.29	1439.65	3595.66	1903.42	1399.07	1040.53		circ_0000036	0	0	0	1579.78	0	0
TCONS_00000147	0.813805	0.758361	0.309086	0.410396	1.01333	0.729358		fru-miR-129	348.832	278.233	594.95	394.776	305.168	173.345		circ_0000037	763.65	0	0	0	0	0
TCONS_00000158	1.98778	2.77787	0.13137	0.467615	0.1358	0.217699		fru-miR-130	89.711	165.605	292.741	76.5862	107.038	114.131		circ_0000040	0	0	645.023	0	0	0
TCONS_00000182	0.857789	0.91231	0.438362	0.455074	1.67099	0.714078		fru-miR-132	22.6583	24.1053	9.5798	12.8665	13.6538	16.3708		circ_0000041	21000.4	17184.6	13115.5	12901.5	10109.3	13588
XR_964519.2	23.3436	32.551	41.6322	35.0513	44.8309	46.1574		fru-miR-133	420.759	226.617	70.0662	109.263	18.936	196.101		circ_0000045	1718.21	0	3440.12	0	2459.02	3305.18
TCONS_00005810	0	0.39534	0	0.180121	0.204197	0.045985		fru-miR-135a	10.407	9.2608	23.8381	12.2538	9.56764	8.59176		circ_0000046	0	0	645.023	0	0	1101.73
TCONS_00005809	0.070845	0	0	0.070078	0.09618	0.301453		fru-miR-135b	10.8022	4.6304	6.79498	3.98248	5.18247	8.01124		circ_0000047	954.563	0	0	0	0	1468.97
TCONS_00005813	0.100278	0	0	0.092174	0	0.35245		fru-miR-137	1.18561	1.22569	1.5595	0.510574	0.697641	0.348315		circ_0000048	1527.3	0	2150.08	2106.37	0	1468.97
TCONS_00005814	0.284679	0.072775	0	0	0	0		fru-miR-138	9.22139	5.31134	5.56965	3.26768	5.18247	8.82397		circ_0000049	0	706.215	0	0	0	0
TCONS_00005815	0.416971	0.063316	0	0.04933	0	0.091692		fru-miR-140	6528.62	7696.54	6563.84	3771.21	3048.19	4306.91		circ_0000050	2863.69	2118.64	2365.08	3949.45	2459.02	0
XR_003891342.1	0	0	0	0.221865	0	0		fru-miR-142	2603.99	2044.46	4451.82	1858.18	2749.6	1852.57		circ_0000051	0	0	645.023	0	0	0
TCONS_00000355	1.80871	1.48256	1.03482	0.683756	0.553598	0.595834		fru-miR-144	791.459	914.232	2978.98	858.99	797.702	1144.21		circ_0000052	1336.39	0	0	0	0	1101.73
XR_003886984.1	0.116033	0.139627	0.133803	0	0.024811	0.071348		fru-miR-148	6519.39	4603.84	5486.22	6135.37	6964.94	6274.43		circ_0000053	0	0	645.023	0	0	0
TCONS_00005964	0	0.157417	0.266741	0.132724	0.243437	0.18598		fru-miR-152	12706.6	9251	9608.1	11156.6	11531.2	13607.3		circ_0000054	2672.78	0	860.03	0	0	734.484
TCONS_00005936	0	0	0.027285	0.204935	0.230072	0.244346		fru-miR-153a	7.90405	9.39699	7.79752	3.88037	5.48146	6.26967		circ_0000058	0	0	1290.05	0	0	0
TCONS_00000415	0	0	0	2.69032	1.17626	2.58485		fru-miR-153b	1.71254	1.63426	1.78229	1.02115	2.98989	1.27715		circ_0000061	3245.51	0	0	0	1912.57	1468.97
TCONS_00000417	0	0	0	2.24514	0.389278	0.635662		fru-miR-15a	495.057	407.203	544.378	307.979	458.649	727.513		circ_0000062	0	3766.48	0	0	3005.46	0
TCONS_00000419	0	0	0	0.004112	0.127038	0.586071		fru-miR-15b	355.814	345.101	562.424	386.607	382.407	555.562		circ_0000064	0	0	430.015	0	0	0
TCONS_00000421	0	0	0	0.950811	0.30807	0.395934		fru-miR-16	1020.15	979.194	1569.64	1071.7	1072.57	1422.17		circ_0000065	0	706.215	0	0	0	0
TCONS_00005934	0.054846	0.079223	0	0.34843	0.072571	0.160583		fru-miR-17	752.466	862.48	1202.04	982.345	1104.07	1727.18		circ_0000066	763.65	0	0	0	0	0
TCONS_00000413	1.2948	0.844933	0.822331	4.23933	4.0741	2.98346		fru-miR-18	73.376	116.713	185.804	109.059	120.094	212.124		circ_0000070	0	0	1290.05	0	819.672	2570.69
TCONS_00000414	1.22996	1.04679	0.536886	2.6279	2.59754	2.51532		fru-miR-181a-3p	2035.82	1529.12	2614.73	2117.56	2090.73	1655.42		circ_0000071	0	0	0	1053.19	0	0
TCONS_00000498	0	0.240893	0.423627	0.235863	0.062548	0.170542		fru-miR-181a-5p	18145.3	13759	20156.6	12603.4	11618.9	11584.5		circ_0000072	0	1883.24	430.015	0	0	0
XR_003889388.1	0.130225	0.047136	0.041049	0.102546	0	0.064661		fru-miR-181b	1240.94	975.38	1684.26	1127.65	1132.27	1484.4		circ_0000075	0	0	0	5265.93	2732.24	6610.36
XR_003889385.1	0.248621	0.112714	0.093223	0.076987	0.100265	0.153464		fru-miR-182	40.0472	15.5255	23.0584	22.7716	30.3972	13.9326		circ_0000081	954.563	0	0	0	1639.34	734.484
TCONS_00005978	0.578072	0.360096	0.621908	0.652599	0.442954	0.651307		fru-miR-183	709.916	636.272	1190.79	1151.45	926.965	1050.4		circ_0000082	0	0	0	0	0	1101.73
XR_003889971.1	0	0	0	0	0.303921	0		fru-miR-184	15.6764	26.012	22.5014	15.113	29.1016	16.7191		circ_0000083	0	0	0	1053.19	0	0
XR_003889974.1	0	0.232526	0	0	0	0.164274		fru-miR-187	347.778	274.147	350.108	221.896	260.22	68.1536		circ_0000084	3627.34	4943.5	3440.12	526.593	1639.34	2937.94
XR_003889970.1	0	0.314504	0	0	0	0.259487		fru-miR-190	10.0118	13.8912	25.2862	6.73958	6.87674	13.5843		circ_0000085	1336.39	1177.02	0	0	0	0
XR_003889975.1	0	0.080538	0	0	0	0.067819		fru-miR-192	106.573	151.441	157.844	155.725	976.697	218.045		circ_0000086	2481.86	4708.1	3655.13	2632.96	2185.79	2937.94
XR_003889973.1	0	0	0	0	0	0.131586		fru-miR-193	4.21549	10.6227	9.02284	7.76073	10.9629	9.75281		circ_0000087	1145.48	0	1290.05	1843.08	3005.46	2570.69
XR_003889972.1	0.54235	0	0.093351	0.274091	0	0		fru-miR-194	10.6705	16.0702	14.7039	10.4157	86.8064	20.3184		circ_0000088	1336.39	2118.64	1290.05	2106.37	1639.34	734.484
XR_964560.2	0	0	0	0	0	0		fru-miR-196a	0.790405	0.408565	0.779752	0.102115	0.0996629	0.23221		circ_0000092	954.563	0	0	0	0	0
XR_003891168.1	0	0	0	0	0	0.103417		fru-miR-196b	2.89815	2.3152	0.891145	0.816919	0.298989	1.50936		circ_0000093	0	0	645.023	0	0	0
TCONS_00006005	0	0.022471	1.48482	1.46563	0.327997	0.626645		fru-miR-199	17064.8	19849.8	17331.3	12646.2	11076.2	15121		circ_0000095	0	0	1290.05	0	0	0
TCONS_00006009	0	0	0	0	0.293533	0		fru-miR-19a	139.902	562.594	1027.49	232.516	115.609	530.367		circ_0000097	1336.39	0	0	0	1639.34	0
XR_003889090.1	0	0	0	0	0	0		fru-miR-19b	518.769	1247.08	1869.96	774.541	464.728	2153.75		circ_0000098	0	0	1075.04	789.889	0	0
XR_003891169.1	0.202823	0.243816	0	0.080037	0.032128	0.07651		fru-miR-20	1339.87	1402.6	2026.02	1541.12	1294.42	3141.33		circ_0000100	0	706.215	0	0	0	0
TCONS_00006008	0.520879	0.875771	0.753727	0.811516	0.828931	1.21877		fru-miR-200a	69306.9	57261	84801.9	74213.6	71865.5	70465.5		circ_0000101	0	0	0	526.593	0	0
TCONS_00006010	0.359101	0.299889	0.216724	0.163648	0.274907	0.546938		fru-miR-200b	28339.5	23677.4	34974.8	34677.8	28413.7	29559.1		circ_0000102	0	0	860.03	789.889	0	0
TCONS_00006011	0.551408	0.713296	0.74966	0.574837	0.537421	1.02983		fru-miR-202	0.131734	0.544753	0.445572	0.102115	0.498315	0.116105		circ_0000103	1145.48	0	0	0	0	0
TCONS_00006012	0.205709	0.630203	0.505041	0.431807	0.39493	0.617722		fru-miR-203	108197	88237.5	128890	156203	142222	153313		circ_0000105	763.65	0	0	0	0	0
XR_003888923.1	0.211319	0.147555	0.158156	0.397912	0.327237	0.192906		fru-miR-204a	328.545	204.419	371.05	159.81	166.736	133.985		circ_0000106	0	0	860.03	0	0	0
XR_003889288.1	0	0	0	0	0	0		fru-miR-205	6890.09	5465.23	7225.51	6318.26	7116.63	8847.66		circ_0000107	0	0	1720.06	0	0	0
XR_003890162.1	0.638238	0.435393	0.668646	0.467763	0.927042	0.577043		fru-miR-21	95712.8	132096	86618	130392	157136	184050		circ_0000108	3818.25	1177.02	860.03	0	0	1101.73
XR_965057.2	4.72101	5.78484	6.17588	6.66983	5.13226	6.74139		fru-miR-210	1192.46	725.202	545.492	693.564	908.627	727.629		circ_0000109	954.563	0	860.03	0	0	0
XR_003888244.1	0.791558	0.401833	0.10978	0.055503	0.172157	0.414061		fru-miR-212	0.922139	0.544753	0.334179	0.510574	0.996629	1.50936		circ_0000110	0	0	430.015	0	0	0
XR_003885676.1	0	0	0	0	0	0		fru-miR-214	1093.92	682.031	402.797	480.961	541.17	703.712		circ_0000111	1336.39	470.81	860.03	0	0	734.484
XR_003885675.1	0	0	0	0	0	0		fru-miR-216a	11.8561	4.35802	6.4608	3.88037	2.49157	5.22472		circ_0000112	0	0	0	0	3005.46	1101.73
XR_003885677.1	0	0	0	0	0	0		fru-miR-216b	124.752	65.9151	125.094	76.8925	69.7641	83.5955		circ_0000113	1336.39	3295.67	0	0	0	0
XR_003885678.1	0.011375	0.039723	0.020854	0	0	0.01072		fru-miR-217	1061.65	584.656	1032.61	640.465	515.357	796.712		circ_0000117	0	0	1290.05	0	0	0
TCONS_00000610	0.103427	0.405728	0	0	0	0.025303		fru-miR-218a	1883.8	1711.75	2106.78	1512.73	1767.62	1463.97		circ_0000118	0	0	1720.06	0	0	0
XR_964918.2	0.022757	0	0.094822	0.016776	0	0		fru-miR-218b	100.25	78.3082	87.7777	67.6001	109.131	65.1349		circ_0000120	0	0	0	0	2185.79	0
XR_003890585.1	0	0	0	0	0	0.027655		fru-miR-219	0.790405	2.17901	3.2304	0.714804	1.49494	1.97378		circ_0000123	381.825	2118.64	645.023	0	0	734.484
TCONS_00000692	0.323635	0.167465	0.100507	0	0.055491	0.072492		fru-miR-221	441.705	401.347	333.177	467.788	597.679	982.828		circ_0000124	0	0	645.023	0	0	0
XR_003891604.1	0.347364	0.540755	1.4553	0.86152	0.59733	0.381431		fru-miR-222	992.881	1022.91	1143.34	1396.73	1422.49	1727.18		circ_0000127	1718.21	706.215	1720.06	0	1912.57	0
TCONS_00006204	0.123597	0.360131	0.133464	0.569254	0.280753	0.220872		fru-miR-223	463.309	398.759	442.342	364.346	778.866	709.633		circ_0000130	954.563	0	0	0	0	0
TCONS_00006183	0.38598	0.329114	0.43446	0.229688	0.325084	0.297362		fru-miR-22a	91823.6	63523.7	62649	69890.2	63828.1	50532.8		circ_0000131	0	0	430.015	789.889	0	1101.73
TCONS_00006186	0.462105	0.36557	0.580609	0.092378	0.662322	0.115061		fru-miR-22b	173.099	135.644	160.406	116.717	125.974	195.521		circ_0000132	0	0	0	1579.78	0	0
TCONS_00000753	0	0	0	0	0.27534	0		fru-miR-23a	2964.55	2217.42	2462.79	2338.33	2326.23	5115.23		circ_0000133	0	0	0	0	0	1101.73
TCONS_00000774	0	0.501322	0.488563	0.557629	0	0.424637		fru-miR-23b	934.786	682.167	544.044	531.304	606.449	825.39		circ_0000134	763.65	0	0	0	0	0
TCONS_00000772	0.367922	0.299342	0.267405	0.426105	0.661664	0.483241		fru-miR-24-3p	5571.83	3988.14	3608.36	3367.34	4143.79	3439.61		circ_0000135	572.738	0	0	0	0	0
XR_003887742.1	0	0	0	0	0	0		fru-miR-24-5p	28.8498	78.4444	86.998	36.0466	53.7183	46.2098		circ_0000136	763.65	0	1720.06	526.593	0	0
XR_003887744.1	0.072227	0.198851	0	0	0.090051	0		fru-miR-25	1795.93	1461.3	1770.04	1904.24	1924.39	2134.47		circ_0000142	381.825	0	0	0	0	0
TCONS_00000789	0	0	0	0.457308	0	0.153976		fru-miR-26	34115.6	23902.9	24783.5	13609.5	11434.6	18523.5		circ_0000143	0	0	0	0	0	1836.21
TCONS_00000797	0.289168	0	0	0	0	0		fru-miR-27b	19755.8	13440.3	14859.8	13906.2	14721	12278		circ_0000144	0	0	0	0	819.672	5141.39
TCONS_00000852	0.315489	0.249233	0	0	0	0		fru-miR-27c	5688.28	3387.68	4155.52	3356.72	4083.49	5056.14		circ_0000145	763.65	0	0	0	0	734.484
XR_003889916.1	0	0	0	0	0	0.08541		fru-miR-27e	3104.18	2384.66	2355.41	1570.42	2079.57	1041		circ_0000146	1145.48	0	0	1053.19	0	1101.73
XR_003889917.1	0	0	0	0	0	0		fru-miR-29a	137.662	188.893	210.422	87.6146	108.932	177.292		circ_0000148	0	0	0	789.889	0	0
TCONS_00000888	0.049097	0.183197	0	0.068563	0	0.125699		fru-miR-29b	32.5383	64.6894	81.6511	29.1027	35.8787	75.7004		circ_0000150	954.563	0	0	0	0	0
TCONS_00000882	1.69628	1.29859	0.656315	1.51727	1.31476	1.60069		fru-miR-301	13.7004	42.2184	65.7219	19.0955	21.1285	33.4382		circ_0000151	1527.3	0	0	0	0	0
XR_003890177.1	0	0	0	0	0	0		fru-miR-30b	667.365	592.555	664.237	623.922	964.04	2832.73		circ_0000152	0	0	860.03	0	0	0
TCONS_00000947	0.08815	0.176354	0.144201	0.300352	0.138781	0.173412		fru-miR-30c	3933.85	3341.11	5496.13	3162.91	3133.1	4631.08		circ_0000156	381.825	2354.05	0	0	0	0
XR_003890168.1	0.048404	0.031849	0.048812	0.136524	0.021276	0.009985		fru-miR-30d	8893.11	9325.35	14234.1	10733.8	7890.41	7221.73		circ_0000158	2863.69	2824.86	2365.08	1579.78	2185.79	2203.45
XR_003890176.1	0.03063	0	0	0	0	0		fru-miR-338	82.2021	125.566	94.9069	38.3952	20.0322	48.7641		circ_0000159	0	470.81	0	0	0	734.484
XR_003889757.1	0	0.110888	0.050075	0	0	0		fru-miR-365	7.24538	15.2531	11.6963	8.67977	8.37169	19.8539		circ_0000160	381.825	470.81	645.023	0	0	0
XR_003891710.1	21.2489	17.8042	17.5872	9.54059	13.6248	5.0614		fru-miR-375	2265.43	1493.17	2079.26	1627	2953.51	1767.7		circ_0000161	2481.86	3531.07	1935.07	1579.78	0	1468.97
XR_003889873.1	0.074993	0.021141	0	0	0	0.010634		fru-miR-429	3272.67	2203.53	4455.17	3519.8	3462.39	4671.02		circ_0000162	1145.48	0	0	0	0	0
XR_003890447.1	0	0.004605	0	0	0	0.127752		fru-miR-455	6727.67	6100.83	4399.36	2989.82	2522.27	1539.55		circ_0000163	0	0	0	0	546.448	0
XR_003890448.1	0	0	0	0	0	0		fru-miR-458	790.8	589.15	569.887	401.516	426.258	514.229		circ_0000167	0	0	16985.6	789.889	0	0
TCONS_00001077	0.153574	0	0	0	0.277904	0		fru-miR-460	1.44908	2.58758	0.334179	1.02115	0.597978	1.62547		circ_0000168	572.738	0	0	0	0	0
TCONS_00006537	0.419662	0.433953	0.415303	0.53481	0.392028	0.623968		fru-miR-489	4.21549	6.26466	4.56712	3.67614	2.19258	1.74157		circ_0000170	0	0	645.023	0	0	0
XR_003890869.1	0	0.016708	0.115821	0.019728	0.681989	0.35233		fru-miR-7	498.219	833.064	1537.89	1471.68	786.54	1327.2		circ_0000173	1718.21	2354.05	3010.11	2106.37	2459.02	1468.97
XR_966351.2	0.071628	0.017654	0.05778	0.090438	0	0.212015		fru-miR-9	57.1726	44.125	33.9749	34.8212	28.2046	41.3333		circ_0000174	1527.3	0	860.03	0	0	0
XR_003891272.1	0	0.06739	0	0	0	0		fru-miR-92	2115.12	1556.5	2235.88	1987.67	2159.99	3622.59		circ_0000176	0	0	0	789.889	0	0
XR_003889144.1	0	0	0	0	0	0		fru-miR-96	59.0169	111.674	255.647	120.496	87.1054	186.929		circ_0000177	381.825	470.81	860.03	0	0	0
XR_003889148.1	0.283232	0.123458	0.165226	0.061911	0.167354	0.131488		novel_1	131876	104219	118284	101599	121667	50607.8		circ_0000178	572.738	706.215	0	0	0	0
TCONS_00006633	0	0	0	0.315858	0	0.716839		novel_102	48.7417	44.125	58.1472	82.9173	49.2335	63.9738		circ_0000179	0	0	430.015	0	0	0
TCONS_00001191	0.409741	0.14398	0.03244	0.222116	0	0.077349		novel_115	24.1074	11.576	32.861	30.3281	29.0019	26.0075		circ_0000190	572.738	0	860.03	0	0	0
XR_003889774.1	0.023071	0.021191	0.021262	0	0	0		novel_116	7.11365	11.1674	10.3596	7.14804	1.69427	6.50188		circ_0000191	0	0	0	526.593	0	0
XR_003890396.1	0	0	0.017894	0	0	0		novel_117	24.6343	24.9225	35.423	18.1765	18.7366	42.6105		circ_0000193	0	0	430.015	0	0	0
TCONS_00006688	0.121962	0.150246	0.122997	0.774133	0.170913	0.166344		novel_12	0.922139	1.77045	4.01015	0.510574	0.298989	3.36704		circ_0000194	1145.48	0	0	1053.19	0	0
TCONS_00006734	0	0.155968	0	0	0.24326	0.402195		novel_120	19.2332	17.9768	31.1901	28.7964	41.4598	22.8727		circ_0000195	1527.3	1177.02	430.015	0	1639.34	2203.45
XR_003888992.1	0	0	0	0	0	0.000663		novel_122	13.0417	17.5683	5.90383	16.2363	24.5171	47.7191		circ_0000196	0	0	645.023	0	1092.9	0
XR_003888998.1	0	0	0	0	0	0		novel_123	2.23948	2.04282	2.56204	2.0423	3.78719	6.03746		circ_0000197	0	0	0	1053.19	0	0
XR_003889000.1	0	0	0	0	0	0		novel_126	6.45498	10.7589	10.8051	5.00363	5.28214	2.67041		circ_0000198	0	0	430.015	0	0	0
XR_003888991.1	0.119157	0.242159	0.110977	0.157115	0.218596	0.131636		novel_128	13.7004	14.5721	21.0533	16.5426	16.7434	38.6629		circ_0000200	0	0	430.015	0	0	0
XR_003889001.1	0.003798	0.001688	0.003613	0.004801	0	0.009733		novel_132	12.383	11.0312	15.595	10.9263	14.7501	23.6854		circ_0000201	0	1412.43	0	0	0	0
TCONS_00006793	0.372051	0.48879	0.473383	0.333514	0.917333	0.127012		novel_134	11.8561	12.9379	20.9419	8.47554	11.3616	13.4682		circ_0000203	2290.95	2354.05	645.023	789.889	819.672	5141.39
TCONS_00006792	0.241633	0	2.14443	0.929306	0	1.24109		novel_137	25.6882	19.7473	4.67851	9.29246	3.38854	10.5655		circ_0000204	763.65	0	0	0	0	0
XR_003887034.1	0	0	0	0	0	0		novel_138	5.7963	12.9379	15.8178	2.7571	2.09292	6.03746		circ_0000206	0	0	1290.05	0	0	0
XR_003889003.1	0	0	0	0	0	0.020669		novel_144	7.37712	7.89892	14.5925	12.3559	9.56764	13.5843		circ_0000207	0	0	0	1316.48	0	0
XR_003889008.1	0.019643	0.035543	0	0.048413	0.053039	0.018512		novel_145	8.95793	11.1674	13.4786	10.5178	9.46798	8.70787		circ_0000210	0	1177.02	0	0	0	0
XR_003888505.1	0	0	0	0	0	0		novel_146	169.674	123.931	316.356	145.207	158.564	106.7		circ_0000211	0	0	430.015	0	0	0
XR_003888504.1	0	0.009083	0.009218	0.016741	0.018143	0		novel_150	3.02989	2.72377	5.12408	7.96496	8.77034	7.54682		circ_0000213	0	0	645.023	0	819.672	0
XR_003888498.1	0.022762	0	0	0	0	0		novel_152	16.4668	17.5683	8.91145	8.884	9.06933	4.6442		circ_0000214	954.563	0	1075.04	0	0	0
XR_003888501.1	0	0.065578	0.062832	0	0	0.065409		novel_153	7.77232	4.90278	2.56204	4.0846	1.99326	2.78652		circ_0000215	572.738	0	1935.07	1053.19	2459.02	734.484
TCONS_00006889	0.289941	0.103098	0.07734	0.475086	0.453777	0.50429		novel_155	8.29925	16.2064	11.9191	13.8876	4.18584	8.01124		circ_0000216	1145.48	0	0	0	0	0
XR_003888495.1	2.33443	0.258324	2.81119	0.014066	2.8195	0		novel_158	7.24538	9.2608	18.1571	6.94381	2.09292	7.77903		circ_0000217	2290.95	1647.83	1075.04	2369.67	1912.57	1836.21
XR_003888496.1	0.233102	2.76833	0.482223	3.1186	0.399997	3.30569		novel_159	5.92804	6.53704	0.891145	2.65499	0.398652	4.06367		circ_0000219	1718.21	0	2365.08	2369.67	1092.9	1468.97
TCONS_00006962	0.485849	0.039476	0.07657	0	0.034741	0.092005		novel_16	2011.71	1534.71	3926.83	2455.25	2661.4	1906.91		circ_0000220	1527.3	0	430.015	2632.96	0	0
TCONS_00001585	0.867931	0.716173	0.287835	0.446534	0.225062	0.342235		novel_160	6.71844	7.89892	7.35194	8.57765	6.07944	5.80525		circ_0000221	0	0	645.023	0	0	0
XR_003888499.1	0	0	0.018912	0	0	0		novel_162	5.7963	6.67322	7.90891	6.22901	4.08618	7.0824		circ_0000222	0	0	0	0	1092.9	0
XR_003888500.1	0.01286	0.017171	0.072337	0.037908	0.026663	0.042144		novel_163	1.71254	2.04282	1.00254	1.73595	2.09292	1.50936		circ_0000223	0	941.62	0	0	546.448	0
TCONS_00007034	0.672592	0.378884	0.231166	0	0.364327	0.396406		novel_167	5.13763	5.8561	10.6937	8.78188	6.47809	0.696629		circ_0000224	381.825	0	0	0	0	0
TCONS_00001613	0.82747	0.06382	0.087146	0	0.091705	0.091484		novel_17	1128.7	1896.01	1400.77	1565.52	1698.65	703.364		circ_0000225	0	0	0	0	0	1101.73
XR_003888928.1	0.051555	0	0	0.170839	0.549536	0.004562		novel_171	0	0	0	0.306345	0	0		circ_0000227	0	0	430.015	0	0	0
TCONS_00007084	0.860894	0.518903	0.413091	0.796273	0.322346	0.67029		novel_174	2.10775	5.58372	2.11647	1.63384	3.78719	8.59176		circ_0000230	572.738	0	860.03	0	0	1468.97
XR_003890453.1	0.519776	0	0	0	0.078758	0		novel_176	1.18561	0.81713	2.45065	1.22538	1.69427	3.36704		circ_0000231	0	0	0	1053.19	0	0
XR_003891462.1	0	0	0	0	0	0.006751		novel_177	158.081	257.941	496.924	167.468	178.696	293.513		circ_0000232	1527.3	0	1075.04	0	1092.9	0
XR_003891464.1	0	0	0	0	0	0		novel_180	6.85018	4.22184	2.56204	2.96133	2.49157	1.62547		circ_0000233	0	1177.02	2150.08	0	0	734.484
XR_003891463.1	0	0	0	0	0	0		novel_183	3.42509	2.04282	5.23547	4.90151	0.298989	1.27715		circ_0000234	0	1177.02	0	0	0	0
XR_003891465.1	0.015678	0.020652	0.026375	0	0	0		novel_185	3.16162	0.136188	0.445572	0.816919	1.39528	3.36704		circ_0000237	763.65	0	0	0	0	0
XR_003890802.1	0	0	0	0	0	0		novel_186	5.4011	2.85995	2.00508	1.94018	1.09629	2.08989		circ_0000239	0	0	0	1053.19	0	0
TCONS_00007134	0.734166	0.475349	0	0	0	0.045744		novel_193	0.790405	0.680941	1.33672	1.02115	0.498315	1.04494		circ_0000241	0	0	0	1053.19	0	0
XR_003889700.1	0.311826	0.218359	0.338447	0.109877	0.101168	0.317377		novel_199	197.601	179.224	248.518	317.271	317.227	290.378		circ_0000246	0	2118.64	860.03	0	0	0
XR_003891306.1	0	0	0	0	0	0		novel_2	89263.2	209907	89742.9	114424	128044	133093		circ_0000248	1527.3	0	0	526.593	2185.79	0
XR_003889690.1	0	0	0	0.108895	0	0		novel_205	0.263468	0.136188	0	0.20423	0.398652	0.348315		circ_0000249	0	0	0	1316.48	0	0
TCONS_00007170	0.202191	0	0	0.471429	0.067163	0.121644		novel_209	0.526937	0.272377	0.222786	0.20423	0.896966	0.812734		circ_0000251	0	941.62	0	526.593	819.672	0
XR_003889248.1	1.03328	1.02828	0.96587	0.656897	1.12345	0.823587		novel_210	1.44908	0.272377	1.78229	0.40846	0.896966	0.23221		circ_0000252	8400.15	0	0	0	0	0
TCONS_00001761	0.271532	0	0	0.013455	0	0		novel_214	0.131734	0	0.668358	0.20423	0.498315	0		circ_0000253	572.738	0	430.015	0	2732.24	0
TCONS_00001762	0.095975	0.181028	0.14518	0.386663	0.267765	0.215327		novel_215	0.790405	0.680941	0.779752	0.20423	0.398652	0.348315		circ_0000256	954.563	1412.43	0	0	0	0
XR_003889427.1	0	0	0.054803	0	0	0		novel_216	0.658671	0.544753	0.556965	1.53172	0.398652	0.23221		circ_0000260	0	706.215	645.023	0	0	0
XR_003889422.1	0.842746	1.12691	1.21032	1.75447	1.16791	2.15033		novel_219	0.658671	0.136188	0.445572	0.919034	0.498315	0.812734		circ_0000262	381.825	1412.43	0	526.593	0	0
XR_003888568.1	0.518331	0.385824	0.38635	0.443135	0.921327	0.261302		novel_221	0.395203	0.408565	0.668358	0.919034	0.896966	0.580525		circ_0000263	0	0	430.015	0	0	1468.97
XR_003888610.1	0	0	0.017812	0	0.009362	0.013679		novel_222	0.395203	0.680941	0.891145	0.510574	0.199326	1.04494		circ_0000264	0	0	0	526.593	0	0
XR_964600.2	2.12233	1.40124	1.94361	2.02403	1.78147	2.4691		novel_224	0.263468	0.272377	0.891145	0.306345	0.199326	0.348315		circ_0000265	0	0	1290.05	1316.48	0	0
TCONS_00007313	0.849919	2.0017	0.45587	1.12945	2.41308	1.18618		novel_225	0.526937	0.81713	0.222786	0.510574	0.199326	0.23221		circ_0000266	0	0	430.015	526.593	0	0
TCONS_00001914	0.401613	0.567318	0.472921	0.435608	0.199496	0.237451		novel_23	1279.01	655.474	621.796	628.721	612.528	403.116		circ_0000268	0	0	645.023	0	0	0
TCONS_00007330	0.572007	0.248956	0.05675	0	0	0.032502		novel_25	3952.82	1923.66	526.778	1306.66	154.577	845.128		circ_0000270	0	0	0	1053.19	0	0
XR_003889318.1	0	0	0	0	0	0		novel_251	0.131734	0	0.222786	0	0.0996629	0.812734		circ_0000271	2481.86	0	0	0	0	0
XR_003889317.1	0	0	0.121181	0.043445	0.087375	0		novel_254	0	0	0	0.40846	0	0.116105		circ_0000272	381.825	0	0	0	0	0
XR_003889321.1	0	0	0	0	0.158605	0.147286		novel_256	0.131734	0	0.222786	0.306345	0.0996629	0		circ_0000273	0	470.81	0	0	0	0
XR_003889323.1	0.694583	0.775769	0.219355	0.22759	0	0.107934		novel_257	0.131734	0	0.334179	0.102115	0.398652	0		circ_0000274	0	0	430.015	1053.19	1092.9	0
TCONS_00007365	1.00672	0.731567	0.682076	0.751334	0.382321	0.308934		novel_258	0	0.136188	0.445572	0.40846	0	0.23221		circ_0000275	1336.39	0	645.023	0	0	0
XR_003887894.1	0.185958	0.144769	0.117566	0.348889	0.183135	0.225431		novel_26	723.484	792.071	991.064	643.324	628.574	1589.94		circ_0000276	0	2589.45	430.015	526.593	819.672	2937.94
XR_003888343.1	0	0.083948	0.037165	0.02252	0	0.205441		novel_260	0	0	0	0.40846	0	0.116105		circ_0000278	0	0	645.023	0	0	0
XR_003888344.1	0.034891	0	0.091045	0.07238	0	0.04691		novel_261	0.131734	0.272377	0.222786	0.306345	0.199326	0.23221		circ_0000280	0	1647.83	0	789.889	0	2203.45
TCONS_00007457	0.186083	0.107607	0.028007	0.468462	0	0.061933		novel_265	0	0.680941	0.556965	0.102115	0	0.23221		circ_0000283	0	706.215	0	0	0	0
XR_003885680.1	0	0	0.004012	0.025883	0	0		novel_27	618.229	590.512	832.663	775.869	835.275	1467.33		circ_0000287	381.825	0	0	0	0	0
XR_003885684.1	0	0	0.037592	0	0	0		novel_272	0.263468	0.408565	0	0.102115	0.298989	0.23221		circ_0000291	0	706.215	0	0	0	0
XR_003885683.1	0	0	0	0	0	0		novel_275	0	0.136188	0	0.102115	0.0996629	0		circ_0000292	381.825	1647.83	645.023	1579.78	2185.79	1101.73
XR_003885685.1	0	0.029421	0.043645	0.127735	0.039828	0.061728		novel_278	0	0	0	0	0	0.23221		circ_0000293	0	941.62	0	0	0	0
TCONS_00002113	0	0	0	0.457165	0.136399	0.350383		novel_28	1045.97	750.67	1515.06	1423.69	1275.49	796.015		circ_0000294	0	3060.26	860.03	0	0	0
TCONS_00002121	0	0	0.004811	0	0.406249	0.005388		novel_281	0	0	0.111393	0.20423	0	0		circ_0000295	954.563	0	1075.04	1316.48	819.672	0
TCONS_00002122	0.395787	0.672452	0.199219	0.285156	0.862	0.467446		novel_287	0	0	0.111393	0	0.398652	0		circ_0000296	0	0	645.023	0	0	0
TCONS_00007723	0	0	0	0	0.318931	0		novel_292	0	0	0.334179	0	0	0		circ_0000298	0	941.62	1505.05	0	0	0
TCONS_00007724	0	0	0	0.379479	0	0		novel_293	0	0.408565	0	0	0	0		circ_0000299	0	0	430.015	0	0	0
XR_003890823.1	0.048998	0	0	0	0	0		novel_296	0	0	0	0	0	0.23221		circ_0000300	0	0	0	526.593	0	0
XR_003887639.1	0	0	0.010682	0	0	0		novel_297	0	0	0	0.20423	0.0996629	0		circ_0000304	0	0	860.03	0	2732.24	734.484
TCONS_00002313	0.984002	0.68705	1.69697	1.82235	1.32853	1.90162		novel_299	0	0	0.111393	0	0.0996629	0		circ_0000305	0	0	0	1843.08	0	0
TCONS_00007859	0.892537	0.682921	0.646594	1.39877	0.401551	0.634407		novel_300	0	0.544753	0.111393	0	0	0		circ_0000306	0	0	0	0	1639.34	0
TCONS_00007842	9.95938	20.5186	7.25833	17.0238	7.2119	8.55345		novel_304	1.05387	0.544753	0	0.102115	0.0996629	0.348315		circ_0000307	2290.95	3060.26	3870.14	3159.56	3825.14	6610.36
XR_003888916.1	0.049661	0.037768	0.016826	0.04413	0.00216	0.017288		novel_306	0	0	0.222786	0.20423	0	0		circ_0000308	572.738	0	0	0	0	0
XR_003888895.1	0	0	0	0.051397	0	0		novel_312	0	0	0	0.20423	0	0		circ_0000309	0	0	1290.05	0	0	0
XR_003888897.1	0	0	0	0	0	0		novel_324	0	0.136188	0	0.306345	0.498315	0		circ_0000310	0	0	645.023	789.889	0	0
XR_003888896.1	0	0	0	0	0	0		novel_325	0	0	0.222786	0.20423	0.298989	0		circ_0000311	0	0	0	1053.19	0	0
XR_003888914.1	0	0	0.03654	0	0	0.037569		novel_331	0	0	0.445572	0.102115	0.398652	0		circ_0000312	0	0	430.015	0	0	0
XR_003888918.1	0	0	0	0.055194	0	0		novel_333	0.131734	0	0.111393	0	0	0.348315		circ_0000313	0	0	1720.06	1053.19	0	734.484
TCONS_00007943	0.825814	0.703706	0.390378	0.264529	0.574935	0.605845		novel_337	0	0.136188	0.111393	0.306345	0.398652	0		circ_0000315	2672.78	0	1290.05	2632.96	1639.34	0
TCONS_00007973	0.232042	0.348879	0.133981	0	0	0.051658		novel_339	5.0059	4.35802	5.23547	4.59517	6.87674	6.15356		circ_0000318	0	0	0	1053.19	0	0
XR_003888919.1	0	0	0	0	0	0		novel_343	8.29925	8.03511	8.46587	4.39094	3.28888	5.34083		circ_0000319	0	470.81	0	0	0	0
XR_003888903.1	0	0	0.000943	0	0	0		novel_346	0	0	0.222786	0	0.0996629	0		circ_0000320	0	470.81	0	0	0	0
XR_003888907.1	0	0	0	0	0	0		novel_352	0.526937	0	0.222786	0.306345	0.398652	0.116105		circ_0000322	0	1883.24	0	0	0	0
XR_003888908.1	0	0	0	0	0	0		novel_353	0.263468	0.408565	0	0.306345	0.0996629	0.348315		circ_0000323	1145.48	706.215	860.03	1053.19	0	1468.97
XR_003888909.1	0	0	0	0	0	0		novel_356	0.263468	0	0.779752	0.20423	0.697641	0		circ_0000325	0	1177.02	0	1579.78	819.672	2570.69
XR_003888910.1	0	0	0	0	0	0		novel_36	857.853	837.422	1716.68	961.207	937.131	1210.28		circ_0000326	381.825	0	0	0	0	0
XR_003888911.1	0	0	0	0	0	0		novel_361	0	0	0.111393	0	0.199326	0.116105		circ_0000328	954.563	4001.88	2795.1	2106.37	3005.46	1836.21
XR_003888912.1	0	0	0	0.097499	0	0		novel_362	46.3704	23.152	38.7648	27.3668	35.779	24.9626		circ_0000330	0	2354.05	0	0	1092.9	0
XR_003888913.1	0	0	0	0	0	0		novel_365	0	0.408565	0	0.102115	0.298989	0.46442		circ_0000332	0	0	0	526.593	0	0
XR_003888920.1	0.091211	0	0	0	0	0		novel_366	3851.51	2913.88	13630.3	5839.44	5534.18	6259.33		circ_0000333	763.65	0	430.015	0	0	0
TCONS_00007958	0.69972	0.302642	0.220339	0.639325	0.634688	0.355036		novel_367	0.658671	0	0	0	0	0		circ_0000334	0	0	0	0	0	734.484
XR_003888906.1	0.06051	0.175906	0.057846	0.053453	0.010298	0.077766		novel_368	17744.1	17724.5	24422.9	15751.3	17741.5	15020.1		circ_0000335	954.563	0	0	0	0	0
XR_003888905.1	0	0	0	0.23453	0.162218	0.075333		novel_371	5.13763	2.45139	1.78229	1.42961	0.597978	2.20599		circ_0000336	1527.3	0	0	0	819.672	1101.73
XR_003888917.1	0.563374	0.374572	0.30072	0.301626	0.025894	0.204078		novel_372	0	0.272377	0.222786	0.306345	0	0.348315		circ_0000338	0	470.81	0	0	0	2203.45
XR_003888902.1	3.38426	3.32804	1.65881	3.59915	5.21197	3.52411		novel_375	1.44908	0.953318	0.445572	1.53172	0.896966	0.696629		circ_0000340	0	0	645.023	0	0	0
XR_003888899.1	0.250747	1.01155	1.09606	0.916042	1.18519	0.103828		novel_389	1.18561	1.22569	5.45826	1.02115	0.597978	1.85768		circ_0000341	1145.48	0	1075.04	0	819.672	0
XR_003888901.1	0.598433	0.914467	0.672112	0.696581	0.956243	0.822571		novel_392	0.131734	0.136188	0.111393	0.306345	0.0996629	0.348315		circ_0000342	0	0	430.015	526.593	2185.79	1101.73
TCONS_00007980	0.217691	0.654774	0.318612	0.522375	0.435884	0.331457		novel_393	0.658671	0.81713	0.111393	0.306345	0.298989	0.116105		circ_0000343	0	0	860.03	0	0	0
TCONS_00007982	0.55078	0.439813	0.344709	0.850921	0.396034	0.349138		novel_398	9.6166	7.49035	3.78736	4.7994	5.78045	21.1311		circ_0000344	381.825	0	0	0	0	0
TCONS_00007990	0.268266	0.191735	0.096271	0.005744	0.129251	0.154135		novel_40	0.131734	0	0.111393	0	0	0.23221		circ_0000345	572.738	0	645.023	0	0	0
TCONS_00007993	0.192871	0.220308	0.103185	0.308068	0.115956	0.159085		novel_400	0.131734	1.22569	0.222786	0.510574	4.18584	0.348315		circ_0000347	0	0	0	789.889	0	0
TCONS_00007978	0.052063	0.282465	0	0.066431	0	0.194956		novel_405	43.8675	36.0899	11.4735	33.5958	6.27876	15.5581		circ_0000348	0	2118.64	0	0	0	0
XR_003889638.1	0	0	0	0	0	0		novel_412	19.4967	14.1636	5.34687	7.86285	4.88348	7.66292		circ_0000349	572.738	2589.45	2150.08	1053.19	0	1101.73
TCONS_00008032	0.041528	0.057297	0.147717	0.246872	0.325439	0.275198		novel_414	3.55682	4.35802	10.8051	5.30997	4.08618	4.87641		circ_0000350	954.563	0	2365.08	0	1092.9	0
TCONS_00002609	0.220376	0.882822	0.381956	0.648505	0.432428	0.173765		novel_415	0.131734	0.680941	0.334179	0.714804	0.298989	0.580525		circ_0000351	0	0	0	0	0	1101.73
XR_003889660.1	0.190054	0.03233	0.05635	0	0	0		novel_418	0.395203	2.17901	2.56204	1.22538	1.49494	6.61798		circ_0000354	0	0	1505.05	1843.08	0	0
XR_003889662.1	0.296803	0.485032	0.318326	0.418647	0.210973	0.425284		novel_419	27.269	31.1871	32.4154	22.0568	15.2484	18.6929		circ_0000356	0	0	0	526.593	0	0
TCONS_00008219	0.417791	0.165193	0.138407	0.258304	0	0.150643		novel_425	0.922139	1.90664	2.11647	1.63384	1.49494	2.08989		circ_0000358	954.563	0	0	0	0	0
TCONS_00002758	0.356452	0.581148	0.297008	0.481811	0.174811	0.219279		novel_427	0	0	0.334179	0	0	0		circ_0000359	0	0	2150.08	0	0	0
TCONS_00002825	0.428342	0.118818	0.280532	0.445635	0.390708	0.177093		novel_428	2.23948	1.90664	1.22532	1.42961	0.996629	1.39326		circ_0000361	4390.99	0	0	8952.08	22950.8	0
TCONS_00008301	0.47293	0.380709	0.388326	0.422569	0.662789	0.510908		novel_431	20.2871	28.5995	39.3218	16.9511	14.1521	19.8539		circ_0000364	0	1412.43	0	0	0	0
TCONS_00008369	0.094455	0	0.078494	0.286798	0	0.260017		novel_442	0.658671	0	2.45065	1.42961	1.59461	0.928839		circ_0000367	0	0	0	0	0	1468.97
XR_003889763.1	0	0	0	0	0	0		novel_445	0.131734	0.272377	0.222786	0.306345	0	0.23221		circ_0000368	0	1883.24	1075.04	0	0	0
XR_003889720.1	0	0	0	0	0	0		novel_448	3.95203	5.71991	5.45826	5.5142	1.99326	3.59925		circ_0000369	0	0	645.023	0	0	0
TCONS_00008381	0.172966	0	0.21104	0	0	0.108672		novel_455	0	0	0	0	0.0996629	0		circ_0000371	0	1412.43	430.015	1316.48	0	0
XR_003890151.1	0	0	0	0	0.061085	0		novel_457	0.790405	0.136188	1.00254	0.612689	0.199326	0.348315		circ_0000373	763.65	1177.02	430.015	1053.19	0	0
TCONS_00002937	0.077758	0.082871	0.059809	0.342477	0.191556	0.325783		novel_458	0.395203	0.408565	0	0	0.996629	1.39326		circ_0000374	0	0	0	0	546.448	0
XR_003890690.1	0	0	0	0	0	0		novel_462	385.059	438.39	574.454	635.359	731.526	378.734		circ_0000376	1336.39	706.215	3655.13	2369.67	1092.9	2203.45
TCONS_00003001	0.959663	0.986326	0.392145	0.566055	0.600282	0.393057		novel_463	0	0.408565	0	0	0	0		circ_0000377	0	706.215	430.015	0	0	0
TCONS_00008453	1.83587	1.22073	1.29305	1.01066	1.13517	1.25299		novel_464	6.85018	6.80941	15.2609	7.76073	5.58112	4.41199		circ_0000378	0	0	0	0	0	734.484
TCONS_00008462	1.21446	1.00701	1.10019	0.887236	0.902951	1.00117		novel_466	0.131734	0	0.334179	0	0.498315	0.580525		circ_0000379	2481.86	470.81	2580.09	2896.26	819.672	0
XR_003890202.1	0.02597	0.002093	0.003416	0.005161	0	0.015841		novel_467	0.790405	0.408565	1.11393	0.612689	0.797303	0.348315		circ_0000380	2672.78	1412.43	2150.08	2369.67	1092.9	0
TCONS_00008494	0.186918	0.201554	0.037871	0.184882	0.151604	0.118659		novel_468	0	0.272377	0	0	0	0		circ_0000381	0	706.215	0	0	0	0
TCONS_00008540	0.372501	0.098471	0.146088	0.261233	0.243902	0.167368		novel_474	0	0	0.222786	0.306345	0.697641	0.116105		circ_0000382	0	0	860.03	1316.48	0	734.484
XR_003890251.1	0	0	0	0	0	0		novel_477	2.89815	0.136188	1.11393	1.32749	0.597978	1.85768		circ_0000383	572.738	0	0	526.593	0	0
XR_964912.2	0	0	0	0	0	0		novel_479	0.131734	0	0.111393	0.714804	0	0.116105		circ_0000384	0	0	430.015	789.889	0	2937.94
XR_003891351.1	0	0	0	0	0	0		novel_493	0.526937	0	0	0	0.0996629	0.116105		circ_0000385	0	0	645.023	0	0	0
XR_003891628.1	0	0	0	0	0	0		novel_494	2.50295	2.99614	2.67343	2.65499	3.18921	2.55431		circ_0000387	954.563	3531.07	1720.06	1843.08	4644.81	2203.45
TCONS_00008554	0.705343	0.314666	0.166715	0.247279	0.173607	0.37607		novel_498	0.131734	0.136188	0	0	0.0996629	0		circ_0000388	572.738	0	0	0	0	0
TCONS_00003096	0.708189	0.774689	0.867762	1.09409	0.727082	0.772357		novel_499	1.31734	0.81713	1.00254	1.63384	1.09629	1.39326		circ_0000389	1145.48	941.62	430.015	526.593	819.672	0
TCONS_00008572	0.277715	0.157929	0.272286	0.477239	0.433609	0.540679		novel_501	0	0.272377	0	0	0.0996629	0		circ_0000390	1527.3	0	0	2632.96	0	0
TCONS_00003129	0.138715	0.386754	0.086066	0.121257	0.836196	0.187864		novel_502	0.526937	0.272377	0.222786	1.02115	0.498315	0.46442		circ_0000391	0	0	0	789.889	1092.9	0
TCONS_00008574	0.071884	0.367216	0.241014	0.030823	0	0.164852		novel_504	0	0.680941	0.111393	0.102115	0.199326	0.116105		circ_0000392	4772.81	2589.45	3655.13	1843.08	1912.57	2203.45
XR_003891626.1	0.966938	0.789504	1.43493	1.26852	0.511543	0.799133		novel_513	0.131734	0.136188	0.556965	0.40846	0.298989	0.116105		circ_0000393	954.563	0	430.015	0	0	0
XR_003891627.1	0.558197	0.567746	0	0	0	0		novel_515	0	0	0.111393	0.714804	0.0996629	0		circ_0000394	0	0	430.015	0	0	0
XR_003889359.1	0	0	0	0	0	0		novel_528	0.790405	0.81713	0.668358	1.12326	0.0996629	1.62547		circ_0000396	0	0	0	0	0	734.484
XR_964897.2	0.101836	0	0	0	0	0		novel_530	0.263468	0	0	0	0	0		circ_0000397	2672.78	6355.93	5375.19	5792.52	2732.24	4039.66
XR_964890.2	0.328995	0.015699	0.004469	0.021421	0.650346	0.025471		novel_533	0.263468	0.408565	0.668358	0.102115	0	0		circ_0000400	0	0	0	0	0	1101.73
TCONS_00003240	1.67797	1.53203	1.59105	1.51711	1.99427	1.68738		novel_536	0.263468	0	0.222786	0.40846	0	0.116105		circ_0000401	0	0	0	1053.19	0	0
XR_964873.2	0	0	0	0	0.028085	0		novel_537	0	0.136188	0.556965	0.306345	0	0		circ_0000402	0	0	0	0	0	1101.73
TCONS_00003260	1.10734	1.00401	1.22636	0.628426	0.564654	0.528499		novel_543	0.263468	0.544753	1.00254	0.510574	0.298989	0.46442		circ_0000404	763.65	0	0	0	1639.34	0
XR_003889734.1	0.237206	0.352373	0.304071	0.234929	0.372273	0.482243		novel_555	0.263468	0	0	0.102115	0.199326	0		circ_0000407	954.563	0	645.023	0	0	734.484
XR_003888700.1	0	0	0	0	0	0		novel_557	0	0.272377	0	0	0	0		circ_0000409	0	0	0	0	0	734.484
XR_003888701.1	0	0	0	0	0	0		novel_561	3.68856	2.45139	3.67597	3.77825	3.68753	2.3221		circ_0000410	1718.21	2118.64	2365.08	0	546.448	1836.21
XR_003888702.1	0	0	0	0	0	0		novel_565	0	0.272377	0	0.102115	0.0996629	0.348315		circ_0000412	0	0	645.023	0	0	0
XR_003888699.1	0.09487	0	0	0	0.154414	0		novel_566	0.395203	0.136188	0.111393	0	0.199326	0.116105		circ_0000413	0	0	0	0	1639.34	0
XR_003890979.1	0	0	0	0.055889	0	0		novel_57	250.032	256.17	390.321	469.32	448.184	421.229		circ_0000414	0	706.215	0	0	0	0
XR_003887832.1	0.145814	0.059905	0.313271	0.099211	0	0.084619		novel_570	0.131734	0	0	0	0	0.116105		circ_0000415	4390.99	1177.02	860.03	0	546.448	1101.73
XR_964850.2	0	0.320962	0.037353	0	0	0		novel_571	0	0.136188	0.222786	0.306345	0.0996629	0		circ_0000419	0	0	0	0	0	734.484
TCONS_00003367	3.15158	2.32484	1.92945	4.04811	3.6898	3.6989		novel_572	0	0	0.111393	0.20423	0.199326	0.116105		circ_0000420	1336.39	0	0	0	0	0
TCONS_00008895	0.116834	0	0.143874	0.098834	0.134164	0.250767		novel_573	0.263468	0	0	0.306345	0.199326	0		circ_0000421	3054.6	0	0	0	0	33419
XR_003889459.1	0	0.036456	0.018799	0.074442	0.063175	0.048563		novel_581	0	0.136188	0.111393	0	0	0		circ_0000424	1145.48	0	430.015	0	0	0
TCONS_00008936	0.454998	0.308215	0.059949	0.305771	0.033109	0.248152		novel_582	0	0	0.334179	0.102115	0	0		circ_0000425	954.563	0	1075.04	0	0	734.484
XR_003889501.1	0.091371	0.146741	0.059336	0.032121	0	0		novel_588	0	0	0	0	0.199326	0		circ_0000426	2100.04	3060.26	0	0	0	0
XR_003889493.1	0	0	0.170908	0.014906	0.128301	0.247975		novel_590	0	0.272377	0.334179	0.20423	0	0.348315		circ_0000430	0	0	430.015	0	0	0
XR_003889497.1	0	0.041493	0.064803	0.188084	0.289658	0.584672		novel_592	0.131734	0	0.111393	0.102115	0.298989	0.116105		circ_0000433	1336.39	941.62	430.015	1053.19	0	0
TCONS_00003442	4.15412	3.81324	1.98173	1.49323	1.50376	2.10195		novel_63	0.395203	1.63426	2.00508	1.83807	0.597978	1.85768		circ_0000436	954.563	706.215	430.015	526.593	0	0
XR_003889477.1	0.995901	0.642819	1.03345	0.143843	0.517605	1.55944		novel_64	175.206	103.095	303.769	156.848	215.87	251.251		circ_0000439	763.65	0	1290.05	0	0	1468.97
TCONS_00003468	0.105639	0.154105	0.13381	0.337469	0.259777	0.155482		novel_69	155.71	254.536	492.692	164.813	175.307	292.236		circ_0000440	0	0	430.015	0	0	0
TCONS_00008939	0.297482	0.545777	1.20564	0.745301	0.405792	0.33194		novel_7	4255.28	3430.85	5385.41	5623.36	4366.53	5427.21		circ_0000441	1336.39	1177.02	645.023	0	0	0
XR_003889484.1	0.071778	0	1.7914	0.721059	0.216396	0.28734		novel_76	116.453	78.9892	360.691	169.204	166.238	208.176		circ_0000444	0	0	645.023	0	0	0
TCONS_00008942	0.371645	0.439469	0.006509	0.11474	0.340034	0.105738		novel_8	0	0.136188	0.222786	0.40846	0	0.348315		circ_0000449	0	0	0	0	0	1101.73
TCONS_00008941	0.316297	0.017975	0.022077	0.18952	0.128685	0.168301		novel_89	4.6107	7.62654	4.45572	9.5988	9.36832	10.5655		circ_0000451	763.65	0	645.023	0	0	734.484
TCONS_00008943	0.008628	0	0.033166	0.502254	0.425606	0.346817		novel_9	3557.35	3296.71	2495.54	2325.87	1234.62	1729.73		circ_0000453	0	0	430.015	0	0	0
TCONS_00003519	0.405841	0.0152	0.312493	0.235402	0.398157	0.375408		novel_93	107.89	164.379	79.7574	53.5082	52.024	90.2135		circ_0000455	954.563	0	0	0	0	0
XR_003889891.1	0.019361	0	0	0.061359	0.019465	0.110775		novel_99	37.5442	42.0822	48.5674	38.9058	49.6321	95.4382		circ_0000456	0	0	430.015	0	0	0
XR_003887747.1	0.044919	0	0.038725	0.066569	0.205256	0.076459										circ_0000458	0	0	860.03	0	0	0
XR_003890700.1	0	0	0	0	0	0										circ_0000459	572.738	0	0	0	0	0
XR_003890483.1	0	0	0	0	0	0										circ_0000462	2290.95	1412.43	1720.06	3949.45	1092.9	1101.73
TCONS_00003674	0.439289	0	0	0.139902	0	0										circ_0000464	572.738	941.62	0	0	546.448	0
TCONS_00003675	0.050065	0.165202	0	0.295616	0.102824	0.234352										circ_0000467	0	0	860.03	0	0	0
XR_003891247.1	0.217564	0.068023	0.052958	0	0.021805	0.082367										circ_0000470	0	0	430.015	0	0	0
TCONS_00009031	0	0	0.009206	0.39228	0	0.532582										circ_0000472	0	0	0	789.889	0	0
TCONS_00009032	0.001177	0	0.550842	0.001371	0.049076	0.029101										circ_0000473	0	0	645.023	0	0	0
TCONS_00009040	1.09441	0.379659	0.467325	1.03998	0.100665	0.508605										circ_0000474	0	0	0	0	819.672	0
XR_003890775.1	858.684	1227.05	1428.22	907.031	1072.21	1127.31										circ_0000476	0	0	430.015	0	0	0
TCONS_00003583	0.928195	0.174115	0.428212	0.591558	0.198075	0.415707										circ_0000477	1145.48	0	1290.05	0	1639.34	0
XR_003889037.1	0.148365	0.347465	0.207046	0.137055	0.118252	0.176152										circ_0000480	1527.3	0	1505.05	0	1092.9	1468.97
TCONS_00003782	0.434838	0	0.079283	0.039885	0.104758	0.038255										circ_0000481	0	0	0	789.889	0	0
TCONS_00003781	0.292981	0.182032	0.08877	0.022003	0.125346	0.042137										circ_0000482	0	1412.43	0	0	0	0
XR_003890997.1	0	0	0	0	0	0										circ_0000483	0	0	0	0	0	1836.21
TCONS_00009204	0.537974	0.281191	0.226208	0.239294	0.096594	0.200139										circ_0000484	0	0	430.015	0	0	0
TCONS_00009165	2.05086	2.11657	1.56527	3.52228	1.54275	1.86542										circ_0000485	1909.13	0	0	0	0	0
TCONS_00003836	0.35769	0.194711	0.232789	0.324005	0.064334	0.268234										circ_0000487	1336.39	470.81	430.015	0	0	0
TCONS_00003837	0.103646	0.126228	0.216487	0.21201	0.179571	0										circ_0000489	0	0	860.03	0	0	0
XR_003889506.1	0	0	0	0	0	0										circ_0000490	0	0	0	0	0	734.484
TCONS_00009262	0.296954	0.118727	0.258062	0.182676	0.117881	0.015847										circ_0000493	0	0	430.015	0	0	0
XR_965001.2	3.80738	1.69179	1.58657	1.15782	1.13425	0.977994										circ_0000494	0	0	1290.05	0	0	0
TCONS_00003896	0	0	0	0.255784	0	0										circ_0000495	0	706.215	0	0	0	0
XR_003890032.1	0	0	0	0	0	0										circ_0000496	2672.78	0	0	0	0	0
XR_003890036.1	0	0	0	0	0	0										circ_0000497	572.738	941.62	1505.05	526.593	0	1836.21
XR_003890035.1	0	0	0	0	0	0										circ_0000498	1909.13	0	860.03	1053.19	2459.02	1468.97
XR_003890038.1	0	0	0	0	0	0										circ_0000499	0	941.62	0	0	0	0
XR_003890040.1	0	0	0	0.0226	0	0										circ_0000502	0	0	0	0	0	1468.97
XR_003887821.1	0	0	0	0	0.021995	0										circ_0000503	572.738	0	0	0	1092.9	0
TCONS_00003938	0.307741	0.463862	0.288345	0.48384	0.386426	0.353995										circ_0000505	0	0	430.015	0	0	0
XR_003889196.1	0	0	0	0.017842	0.018316	0										circ_0000506	0	0	1075.04	0	0	4774.15
TCONS_00003988	0.136131	0.3706	0	0.120501	0.047382	0.192527										circ_0000507	1909.13	0	430.015	0	0	0
TCONS_00009437	0.116963	0.27541	0	0.260283	0.067086	0.340883										circ_0000508	1336.39	2118.64	2580.09	1579.78	1366.12	734.484
XR_965050.2	0	0	0	0	0	0										circ_0000509	0	0	430.015	1053.19	1092.9	2203.45
XR_003888684.1	0	0	0	0	0.006215	0										circ_0000510	0	0	0	789.889	0	0
XR_003888685.1	0	0	0	0	0	0										circ_0000511	0	0	430.015	0	0	0
TCONS_00004061	0.159208	0	0	0.422229	0	0.164476										circ_0000512	0	0	430.015	0	0	0
XR_003889698.1	0.452392	0.525377	0.09533	0.226063	0.651003	0.128343										circ_0000513	0	0	0	1316.48	0	0
XR_003889022.1	0.208582	0.748876	0.617667	0.605607	0.662695	0.524906										circ_0000514	0	0	0	1843.08	0	0
TCONS_00009532	2.18767	2.63733	2.31158	1.88931	1.35996	1.85336										circ_0000515	0	1177.02	0	0	0	0
XR_003890099.1	0	0	0	0	0	0										circ_0000517	0	706.215	645.023	789.889	1639.34	0
TCONS_00004171	0	0.347307	0	0.424651	0	0.504412										circ_0000518	0	0	0	526.593	546.448	0
XR_003890098.1	0.054558	0	0	0	0	0										circ_0000519	0	0	430.015	0	0	0
TCONS_00009564	0.523831	0.301436	0.14683	0.182954	0.100773	0.135498										circ_0000520	0	0	0	0	0	734.484
TCONS_00004170	0.079884	0.465035	0.006839	1.35131	0.543313	0.809707										circ_0000521	763.65	0	3010.11	0	819.672	734.484
XR_003885679.1	0.015379	0.068098	0.15382	0.057879	0.058235	0.023824										circ_0000522	0	0	1290.05	1843.08	819.672	2937.94
TCONS_00004240	1.71642	1.59674	0.565898	2.15558	1.20042	1.74403										circ_0000523	0	0	430.015	0	0	0
TCONS_00009621	3.42687	2.28079	0.286486	1.82178	1.36455	2.60063										circ_0000524	1336.39	0	645.023	1843.08	0	0
XR_003888219.1	0	0.024534	0.011364	0	0	0										circ_0000525	0	0	860.03	0	0	0
XR_003890027.1	0	0.003472	0.021094	0.018659	0.017317	0.031454										circ_0000526	0	0	645.023	526.593	0	0
XR_003890025.1	0	0	0	0	0	0										circ_0000527	0	0	860.03	0	0	1836.21
XR_003889158.1	0	0	0	0	0	0										circ_0000529	1336.39	0	860.03	0	0	1468.97
XR_003889153.1	0	0	0	0	0	0										circ_0000530	0	0	860.03	0	0	0
XR_003889155.1	0	0	0	0	0	0										circ_0000531	0	470.81	860.03	0	546.448	0
XR_003889156.1	0	0	0	0	0	0										circ_0000532	2481.86	0	0	1316.48	0	734.484
XR_003889157.1	0	0	0	0	0	0										circ_0000533	0	0	0	1579.78	0	1468.97
XR_003889159.1	0	0	0	0	0	0										circ_0000534	0	0	645.023	0	0	0
XR_965094.2	0	0	0	0	0	0										circ_0000535	0	0	0	789.889	0	0
XR_003890936.1	0	0	0.020168	0	0	0										circ_0000536	0	0	430.015	0	0	0
XR_003889224.1	0	0	0	0	0	0										circ_0000537	763.65	941.62	1935.07	1579.78	2459.02	2937.94
TCONS_00009738	0.131528	0.12188	0.295418	0.220538	0	0.085793										circ_0000538	0	0	645.023	0	0	0
TCONS_00004363	0.130704	0.271298	0.25794	0	0.084533	0										circ_0000539	0	0	1075.04	0	819.672	1836.21
TCONS_00009759	0.442661	0	0.071952	0	0	0										circ_0000540	0	0	0	0	0	1101.73
TCONS_00004381	0.483765	0.154969	0.111043	0.039811	0	0.0853										circ_0000541	572.738	0	0	0	0	0
TCONS_00009783	0.319937	0	0	0	0	0										circ_0000543	1527.3	0	0	789.889	2732.24	0
TCONS_00009809	0.377009	0.153087	0	0.031244	0.107115	0.059314										circ_0000544	0	0	0	789.889	0	0
TCONS_00009789	0.331241	0.123392	0.042639	0.05701	0.253639	0.071158										circ_0000545	0	706.215	0	0	1639.34	734.484
TCONS_00009808	0.240201	0	0	0.13631	0.313459	0.15225										circ_0000546	381.825	0	0	0	0	734.484
TCONS_00009791	0.061568	0	0	0.418592	0.113304	0.054267										circ_0000547	0	0	0	526.593	0	0
TCONS_00009829	0.133776	0.17804	0.053243	0.190756	0.130875	0.165867										circ_0000549	763.65	0	645.023	0	819.672	1468.97
TCONS_00009825	0.057196	0.194845	0	0.012681	0.107643	0.141407										circ_0000550	1909.13	0	860.03	2369.67	1912.57	3305.18
TCONS_00009843	0.171887	0.087746	0.058171	0.177503	0.075436	0.175801										circ_0000551	572.738	0	860.03	0	0	734.484
XR_003890067.1	0	0	0	0	0	0										circ_0000554	1145.48	0	860.03	0	2185.79	734.484
XR_003887505.1	0.714134	0.091914	0	0.203721	0.127091	0.178591										circ_0000556	572.738	0	1075.04	0	0	734.484
TCONS_00009921	0.870869	0.498808	0.310853	0.075463	0.702159	0.570972										circ_0000559	0	0	1075.04	0	0	0
TCONS_00009963	0.274128	0.340914	0	0	0.042488	0.035415										circ_0000564	0	0	430.015	0	0	0
XR_003888178.1	0	0	0	0	0	0										circ_0000566	0	0	645.023	1316.48	0	734.484
TCONS_00004530	0.363228	0	0.053996	0.099169	0.028775	0.035344										circ_0000567	1909.13	1177.02	0	1316.48	0	3672.42
XR_003888177.1	0.198132	0.102035	0.007203	0.070319	0.045007	0.10977										circ_0000568	0	0	430.015	0	0	0
XR_003888266.1	0.341572	0.037209	0.036552	0.06828	0.106831	0.095832										circ_0000569	0	0	860.03	0	0	0
TCONS_00009994	0.382648	0.316461	0.295938	0.188454	0.462638	0.142776										circ_0000571	0	0	0	0	0	1101.73
XR_003886924.1	0.302932	0	0	0	0.093418	0.125438										circ_0000573	572.738	0	645.023	789.889	0	0
XR_003890894.1	0	0	0	0	0.004548	0										circ_0000574	763.65	0	430.015	0	0	0
TCONS_00004650	0	0.062349	0	0.032854	0.44744	0.081244										circ_0000575	381.825	0	0	0	819.672	0
XR_003890893.1	0.061314	0.071206	0	0.025675	0.122809	0.057685										circ_0000576	0	0	0	526.593	0	0
TCONS_00004643	0.483062	0.185688	0.032426	0.086892	0.337163	0.095139										circ_0000577	0	1412.43	0	0	0	0
XR_003886679.1	0.017287	0	0	0	0	0										circ_0000578	0	2118.64	0	789.889	0	1101.73
XR_965159.2	2.74995	2.30451	2.05279	2.09084	1.59484	2.64215										circ_0000579	0	0	1075.04	0	0	0
TCONS_00010030	0.929997	1.0631	0.490974	1.29181	0.442916	0.870943										circ_0000580	0	1177.02	0	0	0	0
XR_003889585.1	0	0.052646	0.235462	0	0.232567	0.061955										circ_0000582	0	470.81	0	0	0	0
XR_965170.2	0.032775	0	0.000692	0	0	0.012243										circ_0000583	0	1647.83	0	0	0	0
XR_003890220.1	0	0	0	0	0	0										circ_0000584	0	1412.43	0	0	0	0
XR_003890218.1	0.017303	0.009118	0.010678	0.03007	0	0.04746										circ_0000585	0	0	645.023	0	0	0
XR_003890219.1	0	0	0	0	0	0										circ_0000586	0	0	860.03	789.889	0	1468.97
TCONS_00010099	0.344413	0.353104	0.223056	0.418965	0.238912	0.354867										circ_0000587	0	0	0	0	0	734.484
TCONS_00004768	0	0.24859	0	0.060462	0.109312	0										circ_0000588	0	0	860.03	2632.96	0	0
XR_003887828.1	0	0	0	0	0	0										circ_0000589	0	0	430.015	0	0	0
XR_003887827.1	0	0	0	0	0	0										circ_0000590	0	1177.02	645.023	0	0	734.484
XR_003887826.1	0.000151	0.005937	0	0	0.002982	0										circ_0000593	763.65	0	0	526.593	0	0
XR_003887831.1	0.079935	0.005417	0.007478	0.000217	0.071342	0.008265										circ_0000595	1145.48	0	0	1053.19	0	734.484
XR_003887813.1	0	0.184966	0.146625	0	0	0										circ_0000596	0	0	430.015	0	0	0
XR_965954.2	0	0.075905	0	0	0.19559	0.094666										circ_0000597	0	0	0	1843.08	0	0
XR_003887814.1	0	0	0	0	0	0										circ_0000598	954.563	0	3010.11	1316.48	1366.12	2937.94
XR_965197.2	0	0.03263	0.093809	0	0	0.06156										circ_0000599	954.563	0	0	0	0	0
TCONS_00010203	0.840589	1.22393	0.559219	0.415558	0.87417	0.532673										circ_0000600	0	470.81	860.03	0	2185.79	734.484
XR_003889729.1	0	0	0	0.036506	0	0.083767										circ_0000601	0	0	0	0	1639.34	0
TCONS_00010171	0	0.245348	0	0.059882	0	0.105034										circ_0000602	572.738	0	0	0	0	0
TCONS_00010190	0.572414	0.877639	0.422402	0.616354	0.671982	0.541987										circ_0000604	0	0	430.015	0	0	0
TCONS_00010191	0.021893	0	0.270603	0.155453	0	0.063675										circ_0000605	0	941.62	0	0	3278.69	0
XR_003888251.1	0	0	0.024751	0	0	0										circ_0000607	1336.39	0	0	0	0	0
XR_003888253.1	0	0	0	0	0	0										circ_0000608	3436.43	0	0	0	1366.12	0
XR_003888249.1	0	0	0	0	0	0										circ_0000613	763.65	0	0	0	0	0
XR_003888252.1	0	0	0	0	0	0										circ_0000614	1145.48	2118.64	1075.04	0	1912.57	1836.21
XR_003889780.1	0.02191	0	0	0	0	0										circ_0000616	0	0	0	0	0	1468.97
XR_003888153.1	0	0	0	0	0	0										circ_0000617	4772.81	3060.26	5375.19	2106.37	0	2570.69
TCONS_00004947	3.63	2.56146	1.07267	0.846328	1.06738	1.13233										circ_0000618	12982.1	0	18275.6	0	16666.7	24238
TCONS_00004948	0.420888	0.17621	1.15597	1.01231	0.202264	0.91964										circ_0000619	381.825	0	0	0	0	0
TCONS_00010272	0.435131	0.908972	0.041017	0.231218	0	0.001521										circ_0000620	763.65	0	430.015	0	0	0
XR_003888154.1	0.040418	0.050753	0	0.010529	0.012064	0.034096										circ_0000621	3054.6	0	1290.05	1316.48	0	734.484
TCONS_00005029	0	0	2.27714	5.79519	3.72632	4.27497										circ_0000622	0	0	0	0	0	1101.73
TCONS_00005071	0.553179	0	0.333158	0.168808	0	0.139499										circ_0000623	0	2354.05	0	0	0	1101.73
XR_003890607.1	0	0	0	0.033399	0	0										circ_0000626	0	0	0	0	1639.34	0
XR_003890605.1	1.622	1.45083	0.582354	0.496243	1.53299	1.13711										circ_0000627	1909.13	0	0	1843.08	1366.12	1836.21
TCONS_00005046	0.426314	0	0.348954	0	0.260383	0.002477										circ_0000629	763.65	0	0	789.889	0	1101.73
XR_003890608.1	0.175017	0	0.502651	0.120494	0.04304	0.078011										circ_0000631	0	0	29026	0	0	0
XR_003890606.1	0.10962	0	0.267127	0	0.012113	0.019022										circ_0000633	0	0	0	0	2732.24	0
XR_003888164.1	0.118023	0.000117	0.013088	0.007268	0.013065	0.032922										circ_0000634	0	0	0	0	1912.57	0
TCONS_00005104	0.344727	0.420089	0.148489	0.266975	0.328586	0.327164										circ_0000636	0	470.81	2365.08	2369.67	4918.03	1468.97
XR_003889446.1	0	0.101731	0.097489	0.3171	0	0.080146										circ_0000641	0	470.81	0	0	0	734.484
TCONS_00005163	0	0.036828	0	0	0	0										circ_0000642	0	1177.02	0	1053.19	0	0
TCONS_00005162	0.096763	0.165105	0.122923	0.144729	0.315749	0.051912										circ_0000645	0	0	0	0	819.672	0
TCONS_00005164	0.542337	0	0	0.125882	0	0										circ_0000646	0	0	0	0	1092.9	0
TCONS_00005165	0.125789	0.105844	0.307515	0.172472	0.19551	0.218572										circ_0000656	572.738	1177.02	0	0	0	0
XR_003891602.1	132.958	290.921	502.591	285.298	105.806	509.675										circ_0000658	0	3060.26	0	0	0	1101.73
TCONS_00005146	9.62802	22.5124	151.312	27.0097	245.709	97.4501										circ_0000661	763.65	2824.86	430.015	1843.08	3005.46	1468.97
TCONS_00010532	6.84954	1.75381	1.23543	1.60761	0.85719	1.28225										circ_0000662	0	0	645.023	1053.19	0	0
XR_003890967.1	2.73171	3.42072	3.24701	2.84418	2.89825	3.29475										circ_0000666	0	0	645.023	0	0	0
TCONS_00010649	0.633317	0.912545	0.550073	0.930664	0.641878	0.658493										circ_0000667	0	706.215	0	0	0	0
TCONS_00010651	0.502642	0.938999	0.521827	1.47213	0.813204	0.473995										circ_0000668	763.65	0	1075.04	0	0	0
TCONS_00010652	0.526399	0.767288	0.411964	0.801152	0.419947	0.506961										circ_0000669	0	0	645.023	0	0	0
XR_003888926.1	0.333061	0.114804	0.256778	0.334985	0.234367	0.388974										circ_0000672	8972.89	7297.55	4085.14	2369.67	3825.14	5141.39
TCONS_00005289	0.470782	0.200846	0.026977	0.025487	0.236242	0.167287										circ_0000673	381.825	0	0	0	0	0
TCONS_00010686	0.823103	1.4601	1.3999	0.380186	2.39611	1.28759										circ_0000674	0	0	0	0	819.672	0
TCONS_00010685	0.112972	0	0	1.98107	0	0.517687										circ_0000679	2100.04	2118.64	4085.14	1843.08	0	3672.42
TCONS_00010687	0.040248	0.270646	0.22168	0.370349	0.178185	0.064205										circ_0000680	0	0	1075.04	0	0	0
XR_965217.2	0.87589	0.069162	0.098662	0.026529	0.279957	0.111348										circ_0000681	0	0	430.015	0	0	0
TCONS_00005318	0.346841	0	0	0	0	0										circ_0000685	0	0	860.03	1316.48	0	0
XR_003886537.1	0	0	46.2968	0	77.4245	87.2279										circ_0000688	0	0	860.03	2632.96	546.448	0
XR_003886534.1	89.693	87.5121	0.091058	101.73	0.014364	0										circ_0000689	0	0	860.03	0	0	0
XR_003886547.1	0	0.014619	0	0	0	0										circ_0000691	0	0	1290.05	0	0	0
XR_003886540.1	0	0	0	0	0	0										circ_0000692	1718.21	2118.64	2795.1	1843.08	1639.34	1468.97
TCONS_00005364	0.272639	0.204776	0.223256	0.325505	0.25994	0.162549										circ_0000693	763.65	0	430.015	0	0	0
XR_003888185.1	0	0	0	0	0	0										circ_0000694	0	0	430.015	0	0	0
TCONS_00010789	0.356494	0.10087	0	0	0	0										circ_0000695	0	0	0	0	1366.12	0
XR_003891675.1	0.111938	0.148396	0.164263	0.312921	0.14289	0.07801										circ_0000697	0	0	645.023	1053.19	0	1836.21
XR_003888683.1	0	0	0	0	0	0										circ_0000698	1909.13	0	645.023	1579.78	0	0
XR_003888688.1	0	0	0	0	0	0										circ_0000699	0	0	430.015	0	0	0
TCONS_00013869	0	0	2004.92	0	1148.03	0										circ_0000700	0	0	0	0	2732.24	0
XR_003886033.1	0	0.000845	0.002698	0.025851	0.004811	0.01053										circ_0000701	0	0	430.015	0	0	734.484
TCONS_00010873	0.566896	0.230151	0.173748	0.072993	0.055769	0.079998										circ_0000702	954.563	0	0	0	0	0
XR_003887567.1	0.050355	0.048488	0.046513	0.081894	0.167504	0.058123										circ_0000703	0	0	0	0	0	1468.97
XR_003887558.1	0.100254	0.065751	0.681963	0.282534	0.166819	0.273036										circ_0000706	954.563	0	0	0	0	0
TCONS_00013995	0.380478	0.061252	0.676797	1.05183	0.176302	0.251843										circ_0000707	1145.48	4001.88	1075.04	789.889	0	0
TCONS_00010990	0.340792	0.538575	1.03548	0.519691	1.29789	0.636595										circ_0000708	0	0	0	0	0	1101.73
TCONS_00014013	1.25426	0.487469	0.400881	0.944799	0.481769	1.05248										circ_0000709	0	0	1075.04	0	0	0
TCONS_00011008	3.68264	3.90853	5.83724	2.18567	3.63949	4.37554										circ_0000710	763.65	0	0	0	0	0
XR_003886098.1	0	0	0	0	0	0										circ_0000713	1336.39	3060.26	1720.06	1316.48	1366.12	2937.94
XR_965885.2	0.114893	0	0.020275	0.044897	0.088494	0.033359										circ_0000717	0	0	860.03	0	0	0
XR_003886096.1	0.009943	0	0.013911	0	0	0.009465										circ_0000719	381.825	0	0	0	0	0
TCONS_00010896	0	1.40157	0.322106	0.431771	0	0.462727										circ_0000720	763.65	0	0	0	0	0
TCONS_00010897	0	0.32469	0.126465	0.423907	0	0.144195										circ_0000723	0	0	430.015	0	0	0
TCONS_00010914	0	0	0	0.257844	0	0										circ_0000724	3054.6	1647.83	0	0	0	2203.45
TCONS_00010935	0	0.256613	0.06442	0.20786	0.126793	0										circ_0000725	0	0	0	526.593	0	0
XR_172548.3	0	0	0	0	0	0										circ_0000726	0	0	430.015	0	0	0
TCONS_00010898	2.5041	1.93152	5.04945	1.84356	2.13456	2.03582										circ_0000727	1145.48	1412.43	645.023	0	2185.79	1468.97
XR_003886222.1	2.25538	3.88091	3.98622	1.95414	2.3742	1.94266										circ_0000729	0	0	0	0	0	734.484
TCONS_00010908	1.84218	2.88175	2.45756	2.19914	2.18802	2.88931										circ_0000730	954.563	0	0	0	0	0
TCONS_00010907	0.800848	0	1.18862	0.382797	0.648066	0.128099										circ_0000731	572.738	941.62	0	1053.19	0	734.484
XR_003886223.1	0.636098	0.96916	0.832788	0.594884	0.400204	0.810345										circ_0000733	0	0	0	789.889	0	0
TCONS_00010894	0.611736	0.868468	2.01782	1.60094	0.346209	1.15068										circ_0000735	1336.39	470.81	645.023	526.593	0	0
TCONS_00013970	0.232551	0.576663	0.310361	1.64002	0.833751	0.615634										circ_0000736	0	0	430.015	0	0	0
XR_003886097.1	0	0.282141	0.056095	0	0.26044	0.14752										circ_0000738	0	0	645.023	1053.19	0	0
XR_003886506.1	0	0.051033	0	0	0	0										circ_0000739	3054.6	0	1720.06	1843.08	2185.79	1468.97
XR_003887183.1	0	0	0	0	0	0										circ_0000740	0	0	2150.08	0	0	1101.73
XR_003887588.1	0	0	0	0	0	0										circ_0000742	0	470.81	0	1316.48	0	0
XR_003887589.1	0	0	0	0	0.040236	0										circ_0000743	763.65	1883.24	1505.05	1843.08	0	1101.73
XR_003887508.1	0	0	0	0	0	0										circ_0000744	0	0	430.015	0	819.672	0
TCONS_00014092	0	0.06134	0.147777	0	0.368283	0										circ_0000745	0	0	1720.06	0	0	1468.97
TCONS_00011169	0	0.627839	0	0	0	0										circ_0000746	0	0	430.015	0	0	2937.94
XR_965350.2	0	0	0	0	0	0										circ_0000747	381.825	0	1075.04	526.593	0	0
TCONS_00011137	0.158013	0.417776	0.146702	0.602345	0.437253	0.425482										circ_0000748	0	0	0	0	1092.9	734.484
TCONS_00014095	1.60081	2.49732	0.904376	1.72096	1.49721	1.43954										circ_0000749	0	0	0	526.593	0	0
XR_003886207.1	0	0	0	0	0	0										circ_0000750	0	0	430.015	0	0	0
XR_003886210.1	0	0	0	0	0	0										circ_0000751	0	0	860.03	0	0	0
TCONS_00011236	0.231597	0.253837	0.271264	0.523632	0.479929	0.455229										circ_0000752	381.825	0	430.015	0	0	0
TCONS_00014204	0.268673	0.633367	0.277508	0.650291	0.440386	0.193868										circ_0000754	0	0	0	0	1092.9	0
XR_003887591.1	0	0	0	0	0	0										circ_0000755	0	706.215	860.03	526.593	0	1101.73
XR_003887445.1	0	0	0	0	0	0										circ_0000756	381.825	0	430.015	0	0	0
XR_003887586.1	0	0	0	0	0	0										circ_0000758	381.825	706.215	1075.04	526.593	0	1468.97
XR_003887630.1	0	0.094046	0	0	0	0.26897										circ_0000759	0	0	0	526.593	0	0
XR_003887631.1	0	0	0	0	0	0										circ_0000760	1145.48	0	0	0	0	0
XR_003886799.1	16.0433	12.4256	14.4584	12.7861	9.44174	9.57397										circ_0000762	763.65	0	1290.05	1316.48	0	1101.73
TCONS_00011341	0.472973	0.402418	0.30574	0.61709	0.564384	0.511712										circ_0000763	1145.48	941.62	1290.05	2106.37	2185.79	0
TCONS_00011452	0.127401	0	0	0	0	0.048419										circ_0000765	0	0	430.015	0	0	0
TCONS_00014382	0.683395	0.555726	0.306041	0.650217	0.400746	0.663903										circ_0000766	1527.3	0	1075.04	0	0	0
TCONS_00011381	0.886319	0.025436	1.08393	0	0.116399	0.682402										circ_0000768	0	941.62	0	0	0	0
TCONS_00011380	0.000684	0	0.750912	0.776878	0.121947	0										circ_0000769	763.65	0	0	526.593	0	0
XR_003886792.1	0.284061	0	0.402105	0.009914	0.27327	0.321165										circ_0000770	3818.25	6826.74	4945.17	789.889	2459.02	4774.15
TCONS_00011402	0.043142	0.019412	0.130711	0.100198	0.059362	0.338269										circ_0000771	0	0	1290.05	1053.19	0	0
XR_003886797.1	0.038917	0	0.231624	0.130603	0.031608	0.390852										circ_0000772	763.65	0	0	0	0	0
TCONS_00014399	0	0	0	0	0.024012	0.142897										circ_0000773	0	0	430.015	0	0	0
XR_003886800.1	0	0	0	0	0	0										circ_0000774	1145.48	5178.91	0	1843.08	1366.12	0
XR_003886803.1	0.244727	0.007275	0.013757	0.114729	0	0.073454										circ_0000775	1527.3	0	1720.06	2369.67	2732.24	2203.45
XR_003887614.1	0	0	0	0	0	0										circ_0000776	5727.38	8003.77	3440.12	4476.04	7377.05	5141.39
XR_003887616.1	0	0	0	0	0	0										circ_0000777	0	0	0	1316.48	0	0
XR_003887615.1	0	0	0	0	0	0										circ_0000778	1527.3	0	0	0	0	0
TCONS_00014522	0.00401	0.306073	0	0.34074	0	0.124866										circ_0000779	0	3531.07	0	0	0	734.484
TCONS_00011572	0.360814	0.277224	0.26398	0.380635	0.372255	0.334221										circ_0000782	0	0	860.03	0	0	0
TCONS_00011573	0.19414	0	0	0	0	0.131487										circ_0000783	1909.13	941.62	1935.07	1316.48	3551.91	4039.66
XR_003887632.1	0.043203	0	0.108922	0.06036	0	0.060303										circ_0000785	0	0	0	0	0	734.484
XR_003887564.1	0.071023	0.193186	0.078127	0	0.027838	0.071727										circ_0000786	954.563	0	0	0	0	0
TCONS_00014576	0.502528	0.557814	0.260916	0.801953	0.178747	0.907193										circ_0000789	0	0	0	0	1366.12	0
TCONS_00011639	0.09173	0.210527	0.063648	0.389054	0.278686	0										circ_0000791	0	0	0	1316.48	0	0
TCONS_00014664	2.34109	0.853783	0.445652	1.27576	0.488053	0.794117										circ_0000793	0	0	430.015	0	0	734.484
TCONS_00014665	0.458653	0.92064	0.507836	0.682728	0.473182	0.31839										circ_0000794	0	0	0	1053.19	0	0
TCONS_00014661	4.10116	2.45964	1.87477	2.31498	1.75604	2.37053										circ_0000795	381.825	941.62	0	0	1366.12	0
XR_003887121.1	0	0	0	0	0	0										circ_0000798	0	0	860.03	0	0	0
TCONS_00014752	0.294526	0.216761	0.129565	0.078602	0.033338	0.222409										circ_0000802	0	0	860.03	0	0	0
XR_003887139.1	0	0	0	0	0	0.009135										circ_0000803	763.65	941.62	1075.04	0	0	734.484
XR_003887137.1	0	0	0	0	0.001193	0										circ_0000807	0	0	430.015	0	0	0
TCONS_00014701	0.077135	0.331566	0.147171	0.804371	0.325345	0.353934										circ_0000808	381.825	0	860.03	0	1092.9	0
TCONS_00014700	0.279503	0.991201	0.470304	0.808806	0.938358	1.02505										circ_0000809	0	0	0	0	819.672	0
TCONS_00014703	0.132845	0.224754	0.474797	0.211416	0.389411	0.131969										circ_0000810	954.563	0	0	0	0	0
XR_003887120.1	3.92151	3.88695	7.22741	6.51523	5.25651	7.4931										circ_0000811	954.563	0	0	0	0	0
XR_003887111.1	1.88821	0.702987	0.10522	0.13178	0.447315	0.383555										circ_0000812	0	0	0	526.593	0	0
XR_003887127.1	0.122562	0.027164	0.009395	0.100419	0.01843	0.04788										circ_0000815	954.563	0	0	789.889	0	0
XR_003887117.1	1.59198	0.930218	0.806346	0.961127	0.657329	0.897263										circ_0000830	0	0	0	0	0	734.484
XR_003887119.1	0.649291	0.642823	0.362514	0.233793	0.292096	0.274394										circ_0000833	572.738	0	0	0	0	0
XR_003887116.1	0.00112	0.001184	0.000631	0.000278	0.000158	0.001313										circ_0000835	0	0	0	0	0	734.484
XR_003887134.1	0.025005	0	0.084877	0	0.107604	0										circ_0000836	7636.5	4708.1	6880.24	9478.67	7103.83	6610.36
TCONS_00014876	0.024419	0.232211	0	0.20222	0.101398	0.034519										circ_0000839	2863.69	1412.43	2580.09	2106.37	0	1468.97
XR_003887576.1	0	0	0.058311	0	0	0										circ_0000840	0	1412.43	645.023	0	0	0
XR_003887310.1	0	0	0	0	0	0.02214										circ_0000841	1145.48	0	430.015	526.593	0	1101.73
TCONS_00011971	0.149876	0	0	0.01943	0.674625	0.219591										circ_0000842	0	1177.02	1935.07	0	546.448	0
TCONS_00011972	0.901035	1.73923	0.975576	0.924125	1.76982	1.94202										circ_0000843	0	0	430.015	1053.19	0	0
TCONS_00014954	1.51923	1.00076	0.3052	5.73959	1.77432	0.77139										circ_0000844	763.65	706.215	1720.06	526.593	2185.79	0
TCONS_00014956	26.0876	33.0882	21.2824	0	31.5989	25.2558										circ_0000845	0	2118.64	860.03	0	0	0
XR_003887587.1	0.029955	0	0.022232	0.020253	0.018469	0.029138										circ_0000846	0	470.81	0	0	0	0
XR_003886404.1	0.064268	0.200893	0	0.375172	0.108887	0										circ_0000848	0	0	0	789.889	0	0
TCONS_00015035	0.476328	0.40177	0.444072	0.24608	0.264952	0.221255										circ_0000849	0	0	0	2632.96	0	0
XR_003886931.1	0.16426	0.054668	0.04822	0	0	0										circ_0000851	0	0	430.015	0	0	0
TCONS_00015108	0.299388	0.17323	0.317805	0.22665	0.197151	0.187965										circ_0000852	0	0	0	0	0	1468.97
XR_003886925.1	0	0	0	0	0	0										circ_0000853	0	0	645.023	0	0	1101.73
XR_003886927.1	0	0	0	0	0	0										circ_0000854	0	0	430.015	0	0	0
TCONS_00012043	0.340629	0.400347	0.069436	0.160814	0.27333	0.432505										circ_0000855	0	706.215	1290.05	0	0	0
TCONS_00012045	0.257536	0.126231	0.362425	0.243577	0.642621	0.87769										circ_0000856	0	470.81	0	0	0	0
TCONS_00012044	0.192876	1.54053	0.653586	0.374559	0.27886	0.715899										circ_0000857	1718.21	0	0	0	0	0
TCONS_00015151	0.20065	0.080858	0.014139	1.23471	0.070158	0.07966										circ_0000861	0	0	0	0	819.672	0
XR_003887642.1	0.877523	0.749085	0.400013	0.470582	0.38442	0.576583										circ_0000862	0	0	0	0	1366.12	0
TCONS_00012180	0.626459	0.301787	1.40833	0.518929	0.356926	0.497332										circ_0000864	0	706.215	0	0	0	1101.73
TCONS_00012196	1.1798	1.42287	1.14519	0.853019	0.613267	0.877336										circ_0000868	0	0	860.03	0	0	0
XR_003887648.1	0.034138	0	0	0.058491	0	0										circ_0000869	1336.39	1177.02	430.015	526.593	0	0
XR_003887581.1	0.220916	0.320976	0.015437	0.131566	0.081775	0.149877										circ_0000870	0	0	0	0	7650.27	3305.18
TCONS_00012283	0.170001	0.245725	0.042685	0	0.081004	0.036103										circ_0000873	0	0	0	1316.48	0	0
TCONS_00012284	0.091252	0.03848	0.306929	0.154309	0.267314	0.111545										circ_0000874	763.65	0	645.023	0	0	0
XR_003886184.1	0.043295	0.028746	0.049533	0.025018	0	0.044183										circ_0000876	0	0	860.03	0	0	0
XR_003886101.1	0	0.032781	0.152374	0.264268	0.161123	0.188495										circ_0000879	381.825	0	860.03	0	819.672	734.484
XR_965633.2	0.160379	0.027019	0.307388	0.095846	0	0.431931										circ_0000880	0	0	645.023	0	0	0
XR_965627.2	0	0	0	0	0	0										circ_0000881	572.738	0	0	0	0	0
XR_003886182.1	0	0	0	0	0	0										circ_0000882	763.65	1883.24	1720.06	789.889	1912.57	0
XR_965626.2	0	0.113751	0	0.078993	0	0										circ_0000885	0	0	0	1053.19	0	0
XR_003886180.1	0	0	0	0	0	0										circ_0000886	0	1412.43	0	0	0	0
XR_003886185.1	0.458043	0.305166	0.137187	0	0.286632	0.286844										circ_0000887	0	0	0	0	546.448	0
XR_003886183.1	0.726164	0.221512	1.71161	0.452934	0.544385	0.473										circ_0000888	0	0	860.03	0	0	0
XR_965612.2	0.984534	0.429809	0.705417	0.761718	0.910408	0.614948										circ_0000890	954.563	1177.02	860.03	1053.19	0	1468.97
TCONS_00012364	0	0.636219	0.331807	0.481215	0.928542	0.214802										circ_0000891	572.738	0	645.023	1579.78	2459.02	0
TCONS_00012363	0.597954	0.330732	0.438978	0.522449	0.004696	0.340609										circ_0000893	954.563	1883.24	1290.05	0	1092.9	1468.97
TCONS_00015388	0.277953	0.582414	0.376078	0.33888	0.287385	0.356755										circ_0000898	0	0	0	1843.08	0	0
TCONS_00012374	0.337283	0	0.053229	0.091971	0.031637	0.200454										circ_0000899	39709.8	54378.5	22790.8	30542.4	51639.3	47374.2
XR_003886960.1	0	0	0	0	0	0										circ_0000901	0	0	0	0	0	734.484
XR_003886957.1	0	0	0	0	0	0										circ_0000902	0	941.62	0	0	0	734.484
XR_003886519.1	0.02381	0	0	0.028003	0	0.060311										circ_0000903	572.738	470.81	0	0	0	0
XR_965575.2	0	0	0	0	0	0										circ_0000906	0	0	0	0	1912.57	0
XR_965576.2	0	0.064872	0	0.044029	0.018416	0.013529										circ_0000908	0	0	0	0	0	734.484
TCONS_00015456	0	0	0.184116	0.177563	0	0.452426										circ_0000913	0	706.215	0	0	0	0
TCONS_00015489	0.053176	0	0	0.317087	0	0.02142										circ_0000914	0	1177.02	0	0	0	0
TCONS_00015511	0	0.003949	0.22092	0	0.097148	0.340998										circ_0000915	0	0	0	0	0	1101.73
TCONS_00015509	0.370084	0	0.342747	0	0.119651	0.124409										circ_0000916	0	0	430.015	0	1366.12	1836.21
TCONS_00015512	0.236051	0.149821	0.255878	0.25305	0.118626	0.138205										circ_0000917	0	0	860.03	0	0	1836.21
TCONS_00015510	1.01824	0.356064	0.358016	0.378719	0.365585	0.375919										circ_0000918	0	0	860.03	0	0	0
XR_003887608.1	0.059544	0.138541	0.064737	0.201197	0.241347	0.266387										circ_0000920	2100.04	1883.24	7740.27	5002.63	3551.91	7344.84
XR_003887566.1	0.764868	0.354867	0.251886	0.46178	0.133747	0.975708										circ_0000921	0	941.62	0	0	0	0
TCONS_00012548	0	0.386507	0	0.133615	0.497573	0										circ_0000923	381.825	0	645.023	789.889	0	0
TCONS_00015577	1.69311	1.82995	1.11005	1.85213	2.26491	2.48437										circ_0000924	0	706.215	0	2106.37	0	0
XR_003887146.1	0	0	0	0	0	0										circ_0000925	3245.51	0	0	789.889	0	1836.21
TCONS_00015582	0.204527	0.564512	0.192391	0.463745	0.439046	0.197808										circ_0000927	0	0	0	4212.74	0	0
TCONS_00015586	0.377172	0.226684	0.346344	0.743024	0.378089	0.680218										circ_0000928	0	0	860.03	0	0	0
XR_003887316.1	0	0	0	0	0.064193	0										circ_0000929	0	0	0	526.593	0	0
XR_003887249.1	0	0	0	0	0	0										circ_0000930	0	0	0	0	0	2203.45
XR_003887331.1	0.250249	0	0.146944	0.157646	0.402908	0.623506										circ_0000931	0	0	430.015	0	0	0
TCONS_00012715	0.690575	0.592207	0.351041	0.703535	0.433201	0.522608										circ_0000934	572.738	0	0	0	0	0
TCONS_00015730	0	7.64622	15.7538	0	5.52544	8.18931										circ_0000936	11836.6	8003.77	12040.4	6055.82	7923.5	10650
XR_003887596.1	0	0	0	0	0	0										circ_0000937	0	470.81	0	789.889	0	0
TCONS_00012732	1.06206	0	0	0	0	0										circ_0000938	0	706.215	645.023	526.593	0	2203.45
TCONS_00015732	1.70684	2.18891	0.787441	4.25565	0.228924	1.12035										circ_0000939	1527.3	2354.05	1935.07	4476.04	5191.26	2570.69
TCONS_00012743	0.195598	0.200391	0.141021	0	0	0.083356										circ_0000941	0	0	430.015	0	0	0
XR_003887598.1	0	0	0	0	0	0										circ_0000942	1145.48	8474.58	13545.5	2106.37	1092.9	0
XR_003887599.1	0	0.041943	0.148968	0.04942	0	0.101027										circ_0000943	1527.3	3295.67	3225.11	2369.67	819.672	0
XR_003887600.1	0	0	0	0	0	0										circ_0000944	1336.39	941.62	430.015	0	819.672	0
TCONS_00015752	1.22218	0.567221	0.535482	0.196215	0.132008	0.483002										circ_0000947	1909.13	0	645.023	3422.85	2185.79	0
XR_003887597.1	0	0	0	0	0	0										circ_0000948	1145.48	0	0	0	0	0
XR_003887602.1	0	0	0	0	0	0.001797										circ_0000949	0	0	0	0	2185.79	1468.97
XR_003887601.1	0	0	0	0	0	0										circ_0000950	0	7062.15	0	8952.08	0	0
TCONS_00015804	0	0	0.103193	0	0.027076	0.298791										circ_0000952	0	0	3010.11	3422.85	0	0
XR_965485.2	352.057	244.103	502.557	650.053	358.856	1302.73										circ_0000953	0	706.215	4515.16	5265.93	0	1468.97
XR_003885844.1	0	0	0	0	0.06424	0										circ_0000955	0	0	0	0	11475.4	0
XR_003886990.1	0	0	0	0	0	0										circ_0000956	0	0	1505.05	0	0	0
TCONS_00012923	0	0.207185	0	0.569883	0.536706	0										circ_0000957	0	0	0	0	0	1101.73
XR_965468.2	0.46129	0.174679	0.064228	0.126826	0.057225	0.030709										circ_0000959	0	1412.43	0	0	0	0
TCONS_00012921	0.513795	0.315983	0.401743	1.42712	0.211821	0.573769										circ_0000960	0	0	0	526.593	0	0
XR_003886992.1	0.318558	0	0.085767	0.122447	0	0.012354										circ_0000961	0	470.81	0	0	0	0
XR_003885860.1	0	0.264183	1.07764	0.594334	0.87995	0.318238										circ_0000962	0	0	645.023	0	0	0
TCONS_00015828	0.229451	0.08975	0.300364	0.339162	0.20057	0.15838										circ_0000963	0	0	0	789.889	1639.34	0
XR_003885859.1	1.47508	0.258165	3.24743	2.1478	0.957334	1.67409										circ_0000964	0	0	0	0	819.672	0
TCONS_00012862	7.21425	0.502713	5.85057	10.5641	0.666848	8.29496										circ_0000967	0	0	1720.06	6845.71	0	734.484
TCONS_00012892	1.49942	1.98119	1.72919	11.6603	2.50672	11.0412										circ_0000969	0	0	645.023	0	0	0
XR_003885861.1	0.3975	0.259647	0.448865	0.171503	0.492778	0.315966										circ_0000970	1718.21	0	860.03	0	0	1101.73
XR_003885863.1	0.074589	0	0.283872	0	0.037173	0.237422										circ_0000972	0	0	430.015	0	0	0
XR_003885862.1	0.982359	0.239264	0.287524	0.497807	0.844976	0.259371										circ_0000973	7063.76	5178.91	22145.8	7635.6	3278.69	5141.39
XR_965459.2	0.375299	0.146463	0.062686	0.104712	0.170409	0.126162										circ_0000974	0	0	0	0	0	3305.18
XR_003887607.1	0	0	0	0	0	0										circ_0000979	954.563	0	0	0	0	0
XR_003887606.1	0.060835	0	0	0	0	0										circ_0000981	763.65	3295.67	1075.04	789.889	1639.34	0
XR_003887605.1	0.044332	0.058349	0	0	0.019391	0.025897										circ_0000982	1718.21	0	1075.04	4212.74	0	2570.69
XR_003887644.1	0.014821	0	0	0	0	0.014066										circ_0000983	0	941.62	0	0	0	2570.69
TCONS_00012977	0.862112	0.684071	0.214894	0.060314	0.17018	0										circ_0000984	1336.39	1883.24	1075.04	1316.48	0	0
TCONS_00012976	5.53338	2.1902	1.58207	2.40848	1.06384	1.89453										circ_0000986	0	0	430.015	0	0	0
XR_003887613.1	0.526039	0.368313	0.497804	0.348768	0.131145	0.575964										circ_0000988	0	0	645.023	0	0	0
XR_003887612.1	0.33058	0.143719	0.130208	0.085648	0.216116	0.144819										circ_0000989	0	0	430.015	0	0	0
XR_965453.2	0.324332	0.111601	0.216096	0.202599	1.42513	0.204398										circ_0000991	0	0	0	0	0	1468.97
XR_003887610.1	0.217319	0.136388	0.145126	0.106188	0.151695	0.194494										circ_0000992	0	0	430.015	0	0	0
XR_003887611.1	0.215573	0.109014	0.247254	0.151851	0.165994	0.16031										circ_0000993	4200.08	5885.12	4515.16	6845.71	2459.02	0
XR_003887609.1	0.238575	0.108209	0.189823	0.092379	0.162624	0.166788										circ_0000994	0	1177.02	860.03	0	0	0
TCONS_00016041	1.08796	0.610389	0.949929	0.665234	0.747738	0.81128										circ_0000997	0	2118.64	0	0	0	0
TCONS_00016100	0	0.121879	0.076636	0	0.35121	0.060838										circ_0001005	0	0	860.03	0	0	0
TCONS_00016102	0	0	0.020001	0	0.256762	0.140604										circ_0001006	115311	106403	0	177462	193989	0
TCONS_00016104	0	0	0	0.439233	0	0										circ_0001012	4772.81	0	1290.05	0	0	0
TCONS_00013173	0	0	0.193788	0.360885	0.058324	0										circ_0001013	0	0	430.015	0	0	0
TCONS_00016118	0	0	0	0.354421	0	0.243344										circ_0001015	0	0	645.023	2106.37	0	0
XR_003887652.1	0	0	0	0	0.028031	0.037863										circ_0001016	954.563	941.62	2365.08	0	0	1101.73
TCONS_00013180	3.00772	0.457301	1.05554	5.07364	3.15301	4.16825										circ_0001017	0	0	0	0	18852.5	0
TCONS_00013163	1.38293	1.69294	1.8062	1.43969	2.19397	1.85544										circ_0001018	0	706.215	0	0	1366.12	0
TCONS_00013170	0.647694	0	0.03139	0.310842	0.038613	0.454831										circ_0001019	381.825	470.81	0	0	819.672	0
TCONS_00013167	0.172577	0	0	1.12286	0	2.43474										circ_0001021	954.563	0	0	0	0	0
TCONS_00013164	0.618297	0.398554	0	0.010346	0.515713	0										circ_0001022	0	0	0	4476.04	0	1836.21
XR_003887651.1	0.611286	0.327335	0.714068	0.341657	0.355073	0.310179										circ_0001023	0	706.215	0	0	0	0
TCONS_00016121	0.518406	0.469483	0.445257	0.734063	0.301569	0.529158										circ_0001025	0	0	430.015	0	819.672	0
TCONS_00016112	0.23129	0.059027	0.059703	0.680663	0.103703	0.262314										circ_0001026	2290.95	470.81	1505.05	1843.08	2459.02	1468.97
XR_003887575.1	0	0	0	0	0	0										circ_0001027	0	0	430.015	1053.19	0	1101.73
XR_003887617.1	0	0	0	0	0	0										circ_0001030	954.563	0	0	0	0	0
TCONS_00016161	0	0.116943	0.078768	0.280074	0.398597	0.377338										circ_0001034	4009.16	6355.93	9030.32	10268.6	4371.58	9548.29
TCONS_00013231	0.618379	0.592819	0.361966	1.16986	0.808854	0.322081										circ_0001035	0	706.215	0	0	0	0
XR_003887626.1	0	0	0	0	0	0										circ_0001038	0	0	860.03	0	0	0
XR_003887625.1	0.376035	0.573671	0.322321	0.185595	0.219833	0.280534										circ_0001039	954.563	0	0	789.889	0	0
XR_003887624.1	0.184354	0	0	0.282799	0	0.142198										circ_0001040	1145.48	0	860.03	1053.19	0	0
TCONS_00016283	0.501203	0.400252	0.274464	0.559538	0.196567	0.370697										circ_0001044	0	0	645.023	0	1092.9	0
TCONS_00016275	0	0.306884	0	0.0492	0.065273	0										circ_0001045	0	470.81	1075.04	1316.48	1092.9	0
XR_003887650.1	0.244878	0	0.049869	0	0	0.062275										circ_0001046	0	0	430.015	0	0	0
TCONS_00013400	0	0.059245	0.32572	0	0.481706	0.012786										circ_0001047	8591.07	8239.17	12040.4	3422.85	9836.07	6977.6
TCONS_00016315	1.57462	0	0.091236	0.18284	0	0.068841										circ_0001049	572.738	0	0	0	0	0
TCONS_00016316	2.07933	0	0.211817	0.360613	0	0.216322										circ_0001051	572.738	0	0	0	0	1836.21
XR_003887640.1	0.452911	0.021311	0.122621	0.004662	3.05093	0.035773										circ_0001052	0	470.81	0	0	0	0
TCONS_00016333	0	0	0	0.335548	0.077469	0										circ_0001053	0	0	0	0	546.448	0
TCONS_00016341	0.281595	0.747733	0	0.123137	0.165872	0.216892										circ_0001054	0	0	860.03	0	0	0
XR_003887654.1	0	0	0.006751	0	0	0.006321										circ_0001055	0	0	860.03	0	0	0
XR_003887653.1	0	0	0	0	0	0										circ_0001057	0	941.62	0	2106.37	0	1468.97
XR_003887497.1	0.202832	0.196815	0	0	0.15777	0.049102										circ_0001058	0	0	860.03	0	0	0
TCONS_00016374	11.3617	11.4438	14.4099	16.2034	20.4193	24.5544										circ_0001060	0	1883.24	430.015	0	819.672	0
TCONS_00013503	1.71063	1.31872	1.23131	1.67426	1.80026	1.73003										circ_0001063	0	0	0	0	0	1101.73
XR_003886376.1	0.086947	0.018786	0.016472	0.013463	0.0537	0.011383										circ_0001064	1145.48	706.215	645.023	1579.78	0	2937.94
XR_003886384.1	0	0.083248	0	0	0	0										circ_0001065	0	2824.86	1075.04	0	0	0
XR_003886374.1	0.001744	0	0	0.044822	0	0.00514										circ_0001067	1718.21	3531.07	4945.17	2896.26	1912.57	4406.9
XR_003886390.1	0	0	0.015433	0	0	0.058603										circ_0001068	2100.04	1412.43	3440.12	2106.37	1639.34	1836.21
XR_003886382.1	0.145042	0	0	0	0	0.037382										circ_0001069	0	1647.83	0	0	0	0
TCONS_00016543	0.11356	0.510782	0.255843	0.715351	0.530469	0.402471										circ_0001070	0	0	645.023	0	0	0
TCONS_00016562	0	0.086023	0.20787	0.242865	0.246174	0										circ_0001072	0	941.62	0	0	819.672	0
XR_003886387.1	0	0	0	0	0	0										circ_0001073	0	470.81	0	789.889	0	0
XR_003886388.1	0	0	0	0	0	0										circ_0001075	0	0	430.015	0	0	0
XR_003886383.1	0.106296	0.037849	0.147957	0.3539	0.426427	0.177986										circ_0001076	0	0	0	0	819.672	1101.73
TCONS_00013674	0.337792	0.066124	0.744849	1.87909	0.366508	1.00074										circ_0001078	763.65	0	0	0	0	0
TCONS_00013687	1.57799	1.48154	0.601217	0.646026	0.917759	0.878612										circ_0001079	0	706.215	860.03	2369.67	1092.9	1101.73
TCONS_00013699	1.03989	0.858076	0.825237	0.933803	1.31375	0.547271										circ_0001080	1336.39	0	645.023	0	0	0
TCONS_00013700	0.947533	0.356452	0.682373	0.616236	0.614868	0.532808										circ_0001085	0	941.62	0	0	0	0
TCONS_00020129	0.714559	1.06521	0.652283	0.718934	0.53942	0.924807										circ_0001088	0	1177.02	2150.08	1316.48	0	0
TCONS_00020185	0.44492	0.011807	0.335207	0.226595	0.076456	0.246023										circ_0001089	0	1177.02	0	0	0	0
TCONS_00013754	0	0.155669	0	0.019649	0.057929	0.195492										circ_0001090	572.738	0	0	0	0	0
XR_003886178.1	0	0	0	0.122099	0	0										circ_0001091	0	0	645.023	0	0	0
XR_003886179.1	0	0	0.063472	0	0	0.02691										circ_0001092	954.563	1647.83	1505.05	526.593	0	0
XR_003887592.1	0	0	0	0	0	0										circ_0001100	381.825	1177.02	0	0	0	0
TCONS_00016742	1.21643	0.399278	0.457919	0.125542	0.200768	0.157612										circ_0001104	1527.3	0	2365.08	1579.78	3825.14	1836.21
TCONS_00016743	0.061408	0.389556	0	0.090056	0	0.173232										circ_0001105	0	470.81	0	0	0	0
TCONS_00013796	0.320133	0.002763	0	0.005202	0.27926	0.075496										circ_0001106	381.825	0	0	0	0	0
TCONS_00013837	0.033618	0	0.131499	0.413617	0	0.113019										circ_0001107	0	0	430.015	0	0	0
TCONS_00016845	0.177432	0	0.36847	0.613644	0.490892	0.264247										circ_0001108	2290.95	2824.86	5590.2	2632.96	1912.57	4039.66
TCONS_00016953	0.652605	1.04695	0.156692	0.218368	0.912355	0.713375										circ_0001109	0	0	1075.04	0	0	1101.73
XR_003887971.1	0	0	0	0	0	0										circ_0001112	1718.21	2824.86	1720.06	526.593	0	734.484
XR_003887972.1	0	0	0	0	0	0										circ_0001113	0	0	430.015	0	0	0
XR_003887812.1	0	0	0	0	0	0										circ_0001116	0	1412.43	0	2106.37	1366.12	4039.66
TCONS_00016893	0.255797	0	0.177993	0	0	0.494796										circ_0001117	0	0	430.015	0	0	1101.73
TCONS_00020243	0.104193	0.180747	0.484846	0.464891	0.153705	0.537824										circ_0001119	954.563	1883.24	0	0	0	0
XR_003887968.1	0.100736	0.168922	0.009338	0.275841	0.169159	0.158448										circ_0001121	0	2354.05	860.03	0	0	0
TCONS_00017121	0.18314	0	0	0.118363	0	0										circ_0001122	2672.78	0	0	4212.74	0	0
TCONS_00020390	0	0.451575	0	0.033551	0	0.008761										circ_0001123	1527.3	0	0	0	0	0
TCONS_00020389	0.612545	0.674295	0.067167	0.118381	0.191038	0.140033										circ_0001124	0	0	860.03	0	0	0
XR_003887973.1	0	0	0	0	0	0										circ_0001125	954.563	0	0	0	0	0
XR_003887966.1	0	0	0	0	0	0										circ_0001126	0	0	860.03	0	0	0
XR_003887964.1	0	0	0	0	0	1.53972										circ_0001127	0	706.215	0	0	0	0
XR_003887970.1	0	0	0	0	0.008603	0										circ_0001128	954.563	2354.05	860.03	0	0	0
XR_003887974.1	0.030171	0.026859	0.13583	0	0	0										circ_0001130	0	0	860.03	0	1092.9	0
TCONS_00017137	0.693649	0.173874	0.185269	0.806466	0.274074	0.244698										circ_0001131	0	0	1290.05	0	819.672	0
TCONS_00017138	1.60123	1.23861	0.90014	1.50093	0.847764	1.06251										circ_0001133	1718.21	706.215	645.023	789.889	0	1101.73
XR_003887967.1	0.076036	0.279357	0.028491	0.02026	0.055398	0.084448										circ_0001134	954.563	1647.83	0	0	0	734.484
XR_003887965.1	6.47773	6.87336	10.1713	5.11842	6.43313	4.75347										circ_0001135	0	0	0	0	546.448	0
TCONS_00020407	0.443824	0.332207	0.32288	0.783081	0.580353	0.345363										circ_0001136	572.738	0	0	0	0	0
XR_003887969.1	0	0	0	0	0	0										circ_0001137	0	0	0	0	0	1468.97
TCONS_00017200	0	0.265208	0	0.020832	0	0										circ_0001139	0	0	0	789.889	0	0
TCONS_00020495	0	0.249293	0.026473	0.124105	0.0066	0.031593										circ_0001140	0	2824.86	0	0	0	0
TCONS_00017225	0	0.250101	0.092512	0.688612	0.48191	0.124032										circ_0001143	0	1177.02	1290.05	789.889	0	0
TCONS_00017191	0.302969	0.597227	0.123932	0.116486	0.274363	0.176266										circ_0001144	0	0	860.03	0	0	0
TCONS_00017210	0.19007	0.051137	0	0.064038	0.404096	0										circ_0001145	0	0	430.015	0	0	0
TCONS_00017212	0.151256	0.410738	0.159484	0.275702	0.23078	0.273328										circ_0001147	0	0	0	0	819.672	0
TCONS_00017214	0.119325	0.396822	0	0.11065	0.155069	0.114016										circ_0001148	0	1647.83	0	0	0	0
TCONS_00020522	0.529456	0.366852	0.479088	0.208006	0.474205	0.396197										circ_0001150	0	0	0	526.593	0	0
TCONS_00020518	0.509503	0.642973	0.339362	0.625816	0.550747	0.778432										circ_0001151	0	0	645.023	1053.19	0	1836.21
TCONS_00020523	0.46649	1.01387	0.868038	0.648798	0.348517	1.22707										circ_0001152	0	0	0	3686.15	0	2570.69
TCONS_00020496	0.264418	0.444298	0.194608	0.325337	0.236077	0.311676										circ_0001154	0	0	0	526.593	0	0
TCONS_00020517	0.219348	0.289001	0.162957	0.067778	0.00925	0.05076										circ_0001160	0	0	0	0	0	1468.97
TCONS_00020531	0.049525	0.471256	0	0.419609	0.076779	0.46372										circ_0001161	0	0	1290.05	0	0	0
TCONS_00020484	0.020162	0.144249	0.257757	0.094154	0.172299	0.328016										circ_0001162	0	0	430.015	0	0	0
TCONS_00020483	0.005956	0.202228	0	0.408679	0.55268	0										circ_0001163	0	0	645.023	0	0	0
TCONS_00017236	0.249397	0.514634	0.281006	0.331879	0.138516	0.332783										circ_0001165	1718.21	0	0	0	0	0
XR_003887950.1	203.05	214.148	224.075	241.757	244.59	320.007										circ_0001166	0	1177.02	0	0	0	1836.21
TCONS_00020554	0.091022	0.496237	0.194244	0.338483	0.287092	0.200285										circ_0001168	763.65	1177.02	0	0	0	734.484
TCONS_00017263	0.940338	0.80542	0.702156	0.84203	0.97221	0.669377										circ_0001169	0	0	0	2632.96	0	0
TCONS_00020596	0.528979	0.616293	0.111247	0.150413	0.150265	0.305578										circ_0001170	0	0	0	0	0	1468.97
TCONS_00020610	0.550198	0.756352	0.746074	0.202048	0.806412	1.09804										circ_0001171	381.825	470.81	2150.08	526.593	1639.34	1836.21
XR_003887925.1	0.22127	0.069594	0.080556	0	0	0.047472										circ_0001172	0	941.62	0	0	0	0
XR_966112.2	0	0	0.026427	0	0	0										circ_0001173	763.65	0	0	0	0	0
XR_003887917.1	0	0	0	0	0	0										circ_0001175	0	0	1290.05	0	0	0
TCONS_00020701	0.681596	1.03223	0.612653	0.205676	0.631757	0.408853										circ_0001176	0	0	430.015	0	1092.9	0
XR_003887916.1	0	0	0	0	0	0										circ_0001177	1145.48	0	645.023	0	0	0
XR_003887906.1	0.029753	0	0.117915	0	0.072293	0.060669										circ_0001184	381.825	1883.24	1935.07	1579.78	0	734.484
XR_003887771.1	0	0	0	0	0	0										circ_0001186	0	0	0	789.889	0	0
XR_003887773.1	0	0	0	0	0	0										circ_0001187	0	0	0	789.889	0	0
XR_003887772.1	0	0	0	0	0	0										circ_0001193	0	941.62	0	0	0	0
XR_003887780.1	0	0.047747	0.026391	0.083771	0	0										circ_0001195	0	0	0	0	0	1468.97
XR_003887777.1	0	0	0	0	0	0										circ_0001196	0	1647.83	645.023	0	0	0
XR_003887778.1	0	0	0	0	0	0.022524										circ_0001197	17564	16713.7	10320.4	7109	8743.17	8079.32
TCONS_00020716	0.009865	0.998071	0.952322	3.02814	1.55029	2.48126										circ_0001198	1909.13	5178.91	2365.08	1316.48	2185.79	2203.45
XR_003887782.1	0	0	0	0	0	0										circ_0001199	2672.78	2354.05	1505.05	1843.08	546.448	1836.21
XR_003887781.1	0.067244	0.044441	0.041091	0	0	0										circ_0001200	23864.1	22363.5	8815.31	12638.2	9836.07	16525.9
XR_003887893.1	0	0	0	0.150711	0	0										circ_0001201	9927.45	20244.8	4730.17	7635.6	7103.83	6610.36
XR_003887910.1	0.020762	0.040639	0	0.012998	0	0										circ_0001202	0	706.215	0	789.889	0	1101.73
XR_003887776.1	0	0	0	0	0	0										circ_0001204	0	0	0	0	1092.9	0
XR_003887774.1	0	0	0	0	0	0										circ_0001205	0	0	645.023	1053.19	0	0
XR_003887775.1	0	0	0	0	0	0										circ_0001206	1527.3	706.215	2365.08	1579.78	1912.57	3305.18
XR_003887779.1	0	0	0.012383	0	0.114174	0										circ_0001207	0	0	645.023	0	0	0
TCONS_00017444	0.500786	0	0	0	0	0.223794										circ_0001210	1336.39	2354.05	430.015	1843.08	0	0
TCONS_00020737	4.26281	1.86079	2.8579	4.52555	61.9918	18.1231										circ_0001211	0	706.215	0	0	0	0
XR_003887791.1	0.134578	0.004804	0.050328	0.138679	0.011811	0.130376										circ_0001212	0	0	0	789.889	0	0
TCONS_00017569	0	0.02506	0.117973	0.274319	0.039177	0.18832										circ_0001214	0	0	860.03	0	0	0
XR_003887907.1	0.032553	0	0	0.040334	0	0										circ_0001215	0	0	860.03	0	0	0
TCONS_00017627	2.13343	0.996886	1.38119	0.955737	0.763672	1.1159										circ_0001216	0	470.81	0	0	0	0
TCONS_00020951	1.20822	0.977572	0.73553	0.908023	0.534348	0.59082										circ_0001217	763.65	0	645.023	0	0	0
TCONS_00020992	0	0	0.071614	0.381911	0	0.148636										circ_0001218	763.65	0	0	0	0	0
XR_003887935.1	0	0	0	0	0	0										circ_0001219	0	0	430.015	0	0	0
TCONS_00021019	0.037792	0	0.002365	0.349721	0.041284	0										circ_0001221	2100.04	1647.83	3010.11	0	546.448	2203.45
TCONS_00021018	1.48765	0.401616	0.725173	0.774078	0.706418	0.817187										circ_0001223	0	0	860.03	0	0	0
TCONS_00017722	1.01953	1.06564	0.479487	0.354269	0.377172	0.397869										circ_0001224	0	0	645.023	0	0	0
XR_003887862.1	0.132083	0.0729	0.220749	0.145987	0.075251	0										circ_0001232	0	0	2365.08	1579.78	0	0
XR_003887928.1	0.149682	0	0	0	0	0										circ_0001235	0	0	430.015	0	0	0
XR_003887794.1	0	0	0	0	0	0										circ_0001236	0	0	0	0	0	1468.97
XR_003887792.1	0	0.014935	0	0.009691	0	0										circ_0001237	0	0	645.023	0	0	0
XR_003887793.1	0	0	0	0	0	0										circ_0001238	0	0	645.023	0	0	734.484
XR_003887795.1	0	0	0.052068	0.098591	0	0										circ_0001240	0	0	430.015	0	0	0
XR_003887796.1	0	0.166396	0.030356	0.118684	0.114692	0.0298										circ_0001241	0	0	0	0	0	734.484
XR_003887797.1	0	0	0	0	0	0										circ_0001243	0	706.215	0	0	0	0
TCONS_00021036	0	0	0.452951	0.281768	0.120728	0.366439										circ_0001244	0	470.81	0	0	0	0
XR_003887867.1	0	0	0	0	0	0										circ_0001245	0	0	645.023	0	0	0
TCONS_00021065	1.28722	1.13532	0.909579	0.47027	0.918178	0.619297										circ_0001246	0	0	1075.04	0	0	0
TCONS_00021134	0	0.311971	0.147159	0	0.124544	0.109833										circ_0001247	0	0	1505.05	0	0	1836.21
TCONS_00017866	0.119619	0.245549	0.314299	0.14259	0.20565	0.260204										circ_0001248	0	0	0	789.889	0	0
TCONS_00017875	1.15276	0.705215	0.237773	0.331149	0.215451	0.287177										circ_0001250	0	706.215	430.015	0	0	734.484
XR_003887991.1	0.274043	0.013947	0.149062	0.142421	0.062056	0.1491										circ_0001251	0	941.62	0	0	0	0
XR_003887809.1	0	0	0	0	0	0										circ_0001252	0	470.81	645.023	0	0	0
XR_003887808.1	0	0	0	0.037372	0	0.001066										circ_0001254	1527.3	0	1290.05	0	0	1836.21
TCONS_00021179	0.066994	0.109224	0.104729	0.289039	0.037799	0.095059										circ_0001255	0	0	430.015	0	0	0
XR_003887883.1	0.072059	0	0.020923	0	0	0										circ_0001256	0	0	0	1053.19	0	0
XR_003887848.1	0	0	0	0	0	0										circ_0001257	1145.48	941.62	1720.06	1579.78	4918.03	2937.94
XR_003887845.1	0	0	0	0	0	0										circ_0001259	1527.3	0	1935.07	526.593	546.448	0
XR_003887846.1	0	0	0	0	0	0										circ_0001260	1527.3	1647.83	2795.1	2369.67	819.672	1468.97
XR_003887847.1	0	0	0	0	0	0										circ_0001261	0	1647.83	0	0	0	0
XR_003887849.1	0	0	0	0	0	0										circ_0001262	763.65	0	0	0	0	0
XR_003887850.1	0	0	0	0	0	0										circ_0001263	0	0	645.023	0	0	0
XR_003887851.1	0	0	0	0	0	0										circ_0001264	5918.29	0	4085.14	0	0	0
XR_003887852.1	0	0	0	0	0	0										circ_0001265	1336.39	0	1290.05	0	0	0
XR_003887798.1	0	0	0	0	0	0										circ_0001266	0	470.81	0	0	0	0
XR_003887799.1	0	0	0	0.042349	0	0										circ_0001267	0	0	0	0	819.672	0
XR_003887801.1	0	0	0	0	0	0										circ_0001269	1909.13	2589.45	1505.05	2106.37	4098.36	2203.45
XR_003887802.1	0	0	0.069105	0	0	0										circ_0001271	954.563	1177.02	0	0	0	0
XR_003887803.1	0	0	0	0	0	0										circ_0001272	572.738	0	2365.08	1053.19	0	0
XR_003887805.1	0	0	0	0	0.088354	0.02322										circ_0001274	381.825	0	1290.05	789.889	1912.57	1836.21
XR_003887804.1	0	0	0	0	0	0										circ_0001275	763.65	2589.45	1075.04	0	0	1836.21
XR_003887806.1	0	0	0	0	0	0										circ_0001278	0	1177.02	0	0	0	0
XR_003887800.1	0.110009	0	0	0.026291	0	0.049139										circ_0001283	0	1177.02	430.015	0	0	0
XR_003887918.1	0	0.010985	0.007624	0.003258	0	0.01166										circ_0001286	0	1412.43	0	0	0	1101.73
XR_003887749.1	0	0	0	0	0	0										circ_0001287	763.65	941.62	0	0	0	0
XR_003887750.1	0.002835	0	0	0.010105	0.002558	0.017205										circ_0001288	0	0	0	0	1639.34	0
XR_003887807.1	0	0	0	0	0.026108	0										circ_0001289	954.563	0	3225.11	789.889	0	1101.73
XR_964452.2	0.124394	0.178622	0.372941	0	0	0.011296										circ_0001290	0	0	645.023	0	0	0
XR_003887979.1	0.077191	0.042576	0	0	0	0										circ_0001291	0	0	1075.04	0	0	0
TCONS_00021365	0.319158	0.195432	0.105224	0.265785	0.036732	0.081808										circ_0001292	0	0	0	1843.08	0	0
XR_003887926.1	0	0	0	0	0	0										circ_0001293	0	0	430.015	0	0	0
TCONS_00021443	0.22993	0.133636	0.090412	0.343479	0.163817	0.232905										circ_0001294	0	0	0	0	0	1101.73
XR_003887922.1	0	0	0.019219	0	0	0										circ_0001295	0	0	0	4212.74	0	0
TCONS_00021452	0.38181	0.095104	0.209013	0.328997	0.180919	0.266325										circ_0001297	1336.39	0	860.03	0	0	1468.97
XR_003887993.1	0.278743	0.110364	0.13488	0.111799	0.000648	0.047839										circ_0001298	1336.39	0	0	0	0	0
XR_003887992.1	0.204856	0.110555	0.106072	0	0.155283	0.248173										circ_0001299	0	0	430.015	0	0	0
TCONS_00021477	0.84419	1.15185	0.944648	1.82855	1.45303	1.57356										circ_0001300	0	0	0	0	0	1836.21
TCONS_00021476	0.229289	0.176785	0.148646	0.263613	0.228017	0.131697										circ_0001301	0	0	430.015	0	0	2203.45
XR_003887786.1	0	0	0	0	0	0										circ_0001302	0	0	0	526.593	0	0
XR_003887787.1	0	0	0	0	0	0										circ_0001304	763.65	0	0	0	0	0
TCONS_00021517	0.453995	1.03429	0.806709	1.25627	2.10125	3.81631										circ_0001305	0	0	0	2369.67	819.672	0
XR_003887864.1	0	0.086611	0	0.147147	0.091393	0.085303										circ_0001306	1718.21	1647.83	1935.07	789.889	0	1101.73
XR_003887863.1	0.198899	0.083873	0.22374	0.08684	0.204075	0.166664										circ_0001308	0	0	430.015	0	0	0
TCONS_00021589	1.23897	1.13523	0.942192	1.5346	1.26688	1.32539										circ_0001309	381.825	0	0	0	3005.46	734.484
XR_966400.2	1.29916	0.466335	0.662206	0.799072	0.770786	0.705826										circ_0001310	1145.48	1412.43	2580.09	0	1639.34	0
XR_003887823.1	1.67134	1.60194	2.21294	1.75833	1.39499	1.59824										circ_0001311	954.563	0	0	0	0	0
TCONS_00018368	0.276994	0.207424	0.158854	0	0	0										circ_0001312	0	706.215	0	0	0	0
TCONS_00018367	0.226919	0	0	0.305142	0.198149	0.190023										circ_0001313	0	0	1075.04	0	0	1101.73
XR_966398.2	0	0	0.017624	0	0	0.015471										circ_0001315	763.65	2118.64	2365.08	0	0	1101.73
XR_003887892.1	0.127025	0	0.045431	0	0	0										circ_0001318	0	0	1290.05	0	0	0
TCONS_00018458	4.66868	3.00255	0	4.05599	2.48613	0										circ_0001322	954.563	0	0	789.889	0	0
TCONS_00018480	0.894202	0.63294	0.578742	0.559371	0.26213	0.633819										circ_0001324	0	0	0	11058.5	0	0
TCONS_00018495	0	0	0	0	0.074561	0.033738										circ_0001325	0	0	0	789.889	0	0
XR_003887768.1	0.024301	0.026554	0.004465	0.037527	0	0										circ_0001326	954.563	0	0	0	0	0
TCONS_00021794	0.032337	0	0.012214	0	0.008506	0.398717										circ_0001328	0	0	645.023	0	0	0
XR_003887875.1	0.086172	0.142511	0	0.095694	0.12114	0.231116										circ_0001329	381.825	0	645.023	789.889	0	0
XR_003887856.1	0	0	0.050117	0	0	4.13035										circ_0001330	4009.16	0	2365.08	1843.08	2459.02	0
XR_966395.2	79.0117	90.5196	95.6738	109.532	103.31	217.439										circ_0001332	0	941.62	0	0	0	0
XR_003887855.1	52.9695	74.9412	109.647	76.7048	59.8222	192.671										circ_0001334	0	0	0	0	0	734.484
XR_003887857.1	0	0.103226	0	0.037432	0	0.076372										circ_0001336	0	0	645.023	0	0	0
XR_003887858.1	0	0	0	0.023541	0	0										circ_0001337	0	0	430.015	0	0	0
XR_003887861.1	0.037726	0	0	0	0.017073	0										circ_0001338	0	0	0	0	0	1468.97
TCONS_00018673	2.40983	2.17417	1.12025	2.3709	2.4449	2.41434										circ_0001339	2672.78	0	1290.05	2106.37	3278.69	1101.73
TCONS_00021922	0.817094	0.801082	1.02055	0.991319	1.31479	1.1733										circ_0001340	0	0	0	526.593	0	0
TCONS_00018727	0.133457	0.464888	0.183455	0.297266	0.071788	0.225889										circ_0001342	0	470.81	0	0	0	0
TCONS_00018721	0.243553	0.099677	0.287797	0.360654	0.448407	0.185422										circ_0001343	0	0	430.015	1843.08	0	734.484
TCONS_00021936	0	0.007392	0.001039	0	0.478577	0										circ_0001348	0	470.81	0	2632.96	0	0
TCONS_00021939	0.333832	0	0.01788	0.205286	0	0.067683										circ_0001350	0	0	1290.05	0	0	1836.21
XR_003887913.1	0.030856	0	0.110473	0.091159	0	0.078262										circ_0001351	0	1647.83	0	0	0	0
XR_003887763.1	0	0	0	0	0.154626	0.112298										circ_0001352	2863.69	3295.67	1935.07	4739.34	3551.91	7712.08
XR_964456.2	0.080098	0	0	0	0.073741	0										circ_0001354	0	0	0	789.889	0	0
XR_003887761.1	0.216294	0.114195	0.234802	0.373702	0.217114	0.382995										circ_0001355	0	0	860.03	1053.19	0	0
XR_003887762.1	0.014847	0.000705	0	0.006231	0.008674	0.011599										circ_0001356	572.738	1647.83	1720.06	1053.19	0	1101.73
XR_003887838.1	0	0	0	0	0	0										circ_0001357	0	0	0	0	819.672	0
XR_003887955.1	0	0	0	0	0	0										circ_0001358	0	941.62	645.023	0	819.672	0
XR_003887915.1	0	0	0	0	0	0										circ_0001359	381.825	1177.02	1505.05	0	0	0
XR_003887921.1	0	0	0	0	0	0										circ_0001360	0	1177.02	1290.05	3949.45	819.672	0
TCONS_00018884	0.233611	0	0	0	0	0										circ_0001362	0	0	0	0	0	10282.8
XR_003887914.1	0.213247	0.072495	0.194767	0.236126	0.132101	0.200656										circ_0001369	1718.21	1177.02	860.03	1316.48	0	3305.18
TCONS_00018900	0.087909	0.083508	0.185113	0.350384	0.337586	0.152489										circ_0001372	572.738	0	0	0	0	0
TCONS_00022126	0.329479	0.391591	0.049753	0.143291	0.185011	0.179919										circ_0001376	3627.34	5178.91	0	0	0	0
XR_003887988.1	0.025786	0.042173	0	0	0	0.070037										circ_0001378	0	0	0	526.593	0	0
TCONS_00022121	0.661521	0.630945	0.215505	0.537437	0.585228	0.502516										circ_0001379	0	3531.07	0	0	0	0
XR_966378.2	0	0	0	0	0	0										circ_0001380	1145.48	0	0	0	0	0
TCONS_00018915	0.999323	3.20349	2.61979	2.3966	6.12016	3.99227										circ_0001381	763.65	0	645.023	0	0	0
XR_003887748.1	0.11176	0.252753	0.053315	0.095546	0.044228	0.107413										circ_0001383	0	1412.43	0	0	0	1468.97
TCONS_00022148	1.11983	0.503606	0.326584	0.468297	0.550007	0.321907										circ_0001385	0	0	1075.04	0	1639.34	0
XR_003887938.1	0	0	0	0	0	0										circ_0001386	763.65	0	0	0	0	0
XR_003887937.1	0	0	0	0	0	0										circ_0001387	572.738	0	0	0	0	0
XR_003887939.1	0	0	0	0	0	0										circ_0001389	0	1177.02	0	0	0	0
XR_003887946.1	0	0	0	0	0	0										circ_0001390	0	1177.02	1075.04	0	0	0
XR_003887943.1	0	0	0	0	0	0										circ_0001391	0	0	860.03	0	0	0
XR_003887944.1	0	0	0	0	0	0										circ_0001394	0	0	430.015	0	0	0
XR_003887948.1	0	0	0	0	0	0										circ_0001397	572.738	0	0	0	0	0
XR_003887941.1	0	0	0	0	0	0										circ_0001398	763.65	0	1505.05	2106.37	819.672	0
XR_003887940.1	0	0	0	0	0	0.02001										circ_0001400	954.563	0	1075.04	0	0	0
XR_003887945.1	0	0	0	0	0	0										circ_0001401	0	0	0	0	0	1101.73
XR_003887947.1	0.131653	0	0.034787	0	0.110886	0										circ_0001403	0	0	0	0	546.448	0
XR_003887942.1	0.025865	0	0.009941	0	0	0										circ_0001404	0	0	0	0	1639.34	2570.69
XR_003887936.1	0.191437	0.114041	0.021857	0.20881	0	0.096035										circ_0001405	3054.6	470.81	1075.04	789.889	819.672	0
TCONS_00018976	1.28797	0.6686	0.682152	1.58544	2.03624	3.18884										circ_0001408	0	0	0	0	1092.9	0
TCONS_00022196	5.21967	0.449768	3.21434	5.01916	0	4.6827										circ_0001409	1527.3	0	0	0	0	0
XR_003887911.1	0	0	0.036473	0.041791	0	0										circ_0001410	572.738	0	0	0	0	0
TCONS_00019008	0.595363	0.253131	0.158707	0.565393	0.33923	0.18285										circ_0001411	1527.3	1883.24	3225.11	0	1092.9	2203.45
TCONS_00019009	0.2975	0	0	0.162591	0.003423	0.239743										circ_0001412	0	0	430.015	0	0	0
TCONS_00022217	0.887753	0.038105	2.19202	1.15976	0.27495	0.932591										circ_0001413	0	0	645.023	0	819.672	0
TCONS_00022219	0.832945	0.229431	0.542066	1.63266	0.376082	1.05748										circ_0001414	0	0	430.015	0	0	0
XR_003887746.1	0	0	0	0	0.011736	0										circ_0001415	1527.3	706.215	430.015	0	0	0
XR_003887754.1	0	0	0	0	0	0.254074										circ_0001416	0	0	430.015	0	0	0
XR_003887755.1	0	0	0	0	0	0										circ_0001417	3818.25	7062.15	6020.21	6582.41	7650.27	7344.84
XR_003887757.1	0	0	0	0	0	0										circ_0001418	954.563	706.215	1505.05	1316.48	2185.79	0
XR_003887759.1	0	0	0	0	0	0										circ_0001419	572.738	0	430.015	0	0	0
XR_003887758.1	0	0	0	0	0	0.092793										circ_0001420	0	0	860.03	0	0	0
XR_003887756.1	0	0	0.016413	0.064435	0.001232	0.00866										circ_0001421	11263.8	5414.31	9030.32	6582.41	8743.17	9915.53
XR_003887760.1	4.13255	3.08746	5.37817	3.03844	2.67424	4.25597										circ_0001422	2100.04	0	0	0	0	0
TCONS_00019015	0.864112	0.494333	0.414232	0.551247	0.460415	0.65683										circ_0001427	0	941.62	0	0	0	0
TCONS_00019096	1.3271	1.28121	0.644872	0.870523	0.61873	0.759314										circ_0001428	0	0	645.023	0	0	734.484
XR_003887977.1	0	0	0	0	0.075545	0.027536										circ_0001429	1145.48	0	860.03	0	0	0
XR_003887978.1	0.148992	0.280123	0.16813	0.130891	0.042228	0.109283										circ_0001431	0	0	0	1579.78	0	1468.97
TCONS_00022418	0.243039	0	0.148296	0.234135	0.048008	0										circ_0001432	3054.6	2118.64	2150.08	2369.67	4371.58	0
XR_003887767.1	0	0	0.076773	0.110421	0.043125	0										circ_0001434	381.825	0	645.023	0	0	0
TCONS_00019264	1.2693	1.75213	1.80928	2.67428	2.20054	2.25765										circ_0001435	0	0	645.023	0	0	0
XR_003887833.1	1.14575	1.14555	1.18809	0.931799	0.527053	0.945174										circ_0001436	0	0	0	789.889	0	0
TCONS_00019354	0	0	0.250334	0.201935	0	0.074212										circ_0001437	0	0	1290.05	526.593	0	0
TCONS_00022544	0.323233	0.18935	0.104371	0.165707	0.395611	0.224691										circ_0001438	1527.3	0	0	0	0	734.484
XR_003887830.1	0.194967	0.03802	0.033688	0.029374	0	0.055898										circ_0001441	381.825	0	0	0	0	0
XR_003887880.1	0.030715	0.172912	0.04642	0.154784	0.157993	0.042177										circ_0001442	0	1412.43	0	0	0	0
TCONS_00022610	0.62208	0.350224	0.634209	0.044058	0.039756	0.237352										circ_0001443	1718.21	3295.67	0	2106.37	3278.69	1468.97
XR_003887881.1	0.54967	0.773648	0.668763	1.81002	1.27117	1.161										circ_0001445	0	0	645.023	0	0	0
TCONS_00019421	0.237627	0.54237	0.363165	0.439654	0.519995	0.18457										circ_0001446	0	2118.64	0	0	0	0
XR_964466.2	0	0	0	0	0	0										circ_0001447	381.825	0	0	0	0	0
TCONS_00022680	0	0.889217	0.018917	0	0.009438	0										circ_0001448	0	0	0	789.889	0	0
TCONS_00019465	0.220698	0.159921	0.132968	0.215104	0.287176	0.18082										circ_0001449	763.65	0	0	0	0	1468.97
TCONS_00019467	0.203679	0.250748	0.244007	0.258773	0.398169	0.22247										circ_0001450	0	0	645.023	0	0	0
TCONS_00019469	0.13681	0.114335	0.301834	0.162016	0.326517	0.175845										circ_0001451	763.65	0	1075.04	0	1639.34	0
TCONS_00019468	0.133512	0.094455	0.15131	0.162306	0.245972	0.15626										circ_0001452	0	0	430.015	0	0	0
TCONS_00019464	0.304263	0.248488	0.28392	0.18424	0.069986	0.23341										circ_0001455	1145.48	706.215	1075.04	789.889	0	1468.97
TCONS_00019466	0.205649	0.192913	0.188668	0.209514	0.110169	0.184946										circ_0001456	0	0	860.03	0	0	0
XR_964467.2	0.032636	0	0.105828	0.257313	0.178418	0.06146										circ_0001457	0	0	430.015	0	0	0
TCONS_00022693	0	0.157626	0	0	0.018459	0.153685										circ_0001458	1909.13	1412.43	0	4739.34	0	4039.66
XR_003887810.1	0	0.004488	0	0.034522	0.03725	0.019074										circ_0001459	763.65	1412.43	1720.06	0	1639.34	0
XR_003887811.1	0.213923	0.028193	0.281298	0.059244	0.108761	0.134715										circ_0001460	0	0	0	0	1366.12	0
TCONS_00022723	0.428387	0.244555	0.316556	0.647618	0.41119	0.414124										circ_0001461	1527.3	706.215	0	789.889	1912.57	0
XR_003887956.1	0.137321	0.815571	0.549907	0.296556	0.469202	0.402549										circ_0001462	0	0	0	0	0	1468.97
TCONS_00022744	0.298277	0.086674	0.371694	0.368903	0.180946	0.719661										circ_0001463	763.65	0	0	1053.19	1366.12	0
XR_003887989.1	0	0	0	0	0.030129	0.12288										circ_0001464	0	706.215	0	0	0	0
XR_964469.2	0.090523	0.053987	0.199616	0.053684	0.048689	0.108678										circ_0001466	0	0	0	0	1639.34	2570.69
XR_003887816.1	0	0	0	0	0	0										circ_0001467	381.825	0	645.023	0	0	0
XR_003887817.1	0	0.039379	0	0	0	0.025143										circ_0001468	381.825	0	0	0	0	734.484
XR_003887824.1	0	0	0	0	0	0										circ_0001470	1909.13	706.215	1505.05	0	1092.9	2203.45
XR_003887825.1	0	0	0	0	0	0										circ_0001472	0	470.81	0	0	0	0
TCONS_00023049	0.593225	0.004155	0.083662	0.068288	0.019429	0.178271										circ_0001474	0	1647.83	0	0	2459.02	0
TCONS_00023048	0.421777	0.707857	0.263891	0.249389	0.188597	0										circ_0001476	1909.13	0	0	0	0	0
TCONS_00019865	1.48395	0.960601	1.47738	1.6571	2.8039	1.46233										circ_0001478	2100.04	0	860.03	0	0	0
TCONS_00019855	0.795183	0.515438	0.147177	0.1426	0.343767	0.363365										circ_0001479	1145.48	0	0	1316.48	0	0
TCONS_00019877	0.875269	0.64291	0.268526	1.01581	1.13949	0.743165										circ_0001480	381.825	0	0	0	0	0
TCONS_00019856	0.786139	0.386256	0.346602	0.88153	0.639073	0.591358										circ_0001484	3054.6	0	0	0	1092.9	0
XR_003887866.1	0.054023	0.015064	0	0.032393	0.014295	0.007833										circ_0001485	1527.3	0	0	0	0	0
TCONS_00019878	0.604704	0.54251	0.350439	0.346074	0.715681	0.368006										circ_0001486	0	0	0	0	1092.9	0
TCONS_00023066	20.108	9.46275	13.086	15.6573	8.98934	13.0484										circ_0001487	572.738	0	0	0	0	0
XR_003887865.1	8.50098	13.3793	12.9586	7.84025	18.517	13.9637										circ_0001488	954.563	941.62	1075.04	526.593	546.448	1468.97
TCONS_00023092	1.93627	0	0	1.6976	1.6319	1.7327										circ_0001490	763.65	0	860.03	0	0	2570.69
XR_003887920.1	0	0	0	0	0	0										circ_0001491	0	0	1075.04	0	0	0
XR_003887919.1	0	0	0	0	0	0										circ_0001493	763.65	0	430.015	0	0	0
TCONS_00019928	0.263548	0	0.357183	0.307156	0	0.254781										circ_0001494	572.738	2824.86	2150.08	3159.56	2185.79	1468.97
XR_003887891.1	0	0	0	0	0	0										circ_0001495	763.65	706.215	430.015	526.593	0	0
TCONS_00023244	0	0.722661	0	0	0.222931	0										circ_0001496	954.563	941.62	0	0	0	0
XR_003887953.1	0	0	0	0	0	0										circ_0001497	1527.3	2354.05	1075.04	1843.08	3825.14	1468.97
XR_003887954.1	0	0	0	0	0	0										circ_0001500	0	0	0	526.593	0	0
XR_003887902.1	0	0	0	0	0.011568	0										circ_0001501	0	706.215	1935.07	0	1366.12	0
XR_003887901.1	0	0	0	0.256067	0	0										circ_0001502	0	0	0	0	0	734.484
TCONS_00023241	0.559702	0.319421	0.803385	0.235865	0.268583	0.249958										circ_0001503	0	0	860.03	0	0	0
TCONS_00019955	0.046744	0.325558	0.040284	0.040825	0	0.028124										circ_0001506	0	0	0	1316.48	0	734.484
TCONS_00020012	0.213415	0.443288	0.037641	0.078538	0	0.098909										circ_0001507	0	0	645.023	0	819.672	2570.69
XR_003887896.1	0	0	0	0	0	0										circ_0001510	0	0	0	2369.67	0	0
XR_003887898.1	0	0	0.011855	0	0	0										circ_0001512	0	470.81	0	0	819.672	1468.97
XR_003887897.1	0.065029	0.119058	0	0.112188	0.001762	0.096232										circ_0001513	0	0	0	526.593	0	0
XR_003887895.1	0.069285	0.053593	0.08131	0.035152	0	0.104727										circ_0001514	1145.48	0	0	4212.74	0	0
TCONS_00023409	0.305787	0.030802	0.07742	0.039942	0.08088	0.076642										circ_0001515	954.563	0	0	0	0	0
XR_003887784.1	0	0	0	0	0	0										circ_0001516	0	0	0	789.889	0	0
XR_003887785.1	0	0	0	0.060611	0	0										circ_0001518	0	470.81	1075.04	0	819.672	3672.42
TCONS_00023463	0.383804	0.209383	0.349286	0	0.358564	0.133973										circ_0001519	0	0	430.015	0	0	0
TCONS_00020121	0.015795	0.07915	0.555982	0.010666	0.095205	0.046856										circ_0001521	0	0	0	0	1366.12	0
TCONS_00020123	0.373128	0.416158	0.50703	0.108517	0.042847	0.317661										circ_0001522	0	0	645.023	1053.19	0	0
TCONS_00020122	0.140599	0.067058	0.69251	0.193339	0.168752	0.085317										circ_0001524	572.738	0	0	0	0	0
TCONS_00023466	0.121122	0.150442	0.133534	0.04548	0	0										circ_0001525	0	706.215	0	0	0	0
XR_003887877.1	0	0	0	0.074667	0	0										circ_0001526	3627.34	3766.48	1505.05	526.593	546.448	1101.73
XR_003887876.1	0	0	0.134395	0.029912	0	0										circ_0001528	954.563	1883.24	860.03	0	0	0
TCONS_00020086	0.671455	0	0.191042	0.248902	0.634592	0.171325										circ_0001530	954.563	2354.05	1935.07	526.593	819.672	2570.69
TCONS_00020087	0.041517	0	0.078076	0.069335	0.262447	0.236362										circ_0001531	763.65	2589.45	1505.05	1316.48	1639.34	1836.21
TCONS_00020088	0.850893	0.742815	0.466519	0.598969	0.589489	0.741654										circ_0001532	1145.48	2354.05	860.03	2369.67	1639.34	1101.73
XR_003888347.1	6.24877	2.20386	7.08229	4.67008	12.6624	1.17289										circ_0001533	0	0	430.015	0	0	0
XR_003888356.1	1.77272	1.1409	1.96945	0.67504	0.931161	1.16643										circ_0001534	1145.48	0	0	0	0	0
XR_003888357.1	0.593882	0.47121	0.81389	0.485888	18.407	0.635968										circ_0001535	381.825	0	645.023	0	2459.02	1468.97
TCONS_00026403	0.058842	0.213161	0.013376	0.173131	0.3571	0.379447										circ_0001536	0	0	645.023	0	0	0
TCONS_00026407	0.043428	0	0.051784	0.157477	0.056625	0.277529										circ_0001537	0	470.81	0	0	0	0
XR_003888275.1	0	0.006279	0	0	0	0										circ_0001538	0	0	1505.05	0	0	0
XR_003888274.1	0.56506	0	0.454954	0	0	0.594353										circ_0001539	0	0	0	6319.12	0	0
TCONS_00026423	2.51479	4.24935	5.23418	20.9154	4.14043	19.9394										circ_0001548	0	0	0	0	0	3672.42
TCONS_00023521	0.083497	0	0.094429	0	0.36013	0.067858										circ_0001552	0	0	0	0	3005.46	0
TCONS_00023519	0.255112	0.060577	0	0	0.026978	0										circ_0001557	0	0	0	0	2185.79	0
XR_003888264.1	0	0	0	0.035632	0.0271	0.023156										circ_0001560	3627.34	3295.67	4300.15	0	0	0
TCONS_00026516	0.059052	0.034833	0	0	0.38001	0.040085										circ_0001561	954.563	0	0	0	0	0
TCONS_00026538	0.364294	0.576693	0.498037	0.797221	0.434878	0.532844										circ_0001562	4390.99	1177.02	3010.11	789.889	1366.12	734.484
XR_003888162.1	0.255869	0.257027	0.201643	0.191476	0.145308	0.269771										circ_0001563	0	0	0	526.593	0	0
XR_003888369.1	0	0	0	0	0	0										circ_0001565	0	0	645.023	0	0	0
XR_003888365.1	0	0	0	0	0	0										circ_0001566	763.65	0	0	0	0	0
XR_965859.2	0	0	0	0	0.031863	0										circ_0001572	0	0	0	0	0	2203.45
XR_003888301.1	0	0	0	0	0	0										circ_0001574	0	0	0	0	1092.9	0
XR_003888300.1	0	0	0	0	0	0										circ_0001575	0	0	645.023	1316.48	0	0
XR_003888390.1	0	0	0	0.017331	0	0										circ_0001576	381.825	0	0	0	0	0
XR_003888367.1	0.06094	0	0	0	0	0										circ_0001577	572.738	0	1075.04	526.593	546.448	0
XR_003888366.1	0.013468	0.032394	0.120452	0	0.025404	0.059497										circ_0001578	0	706.215	0	526.593	0	0
TCONS_00023565	0.314618	0.159802	0.096297	0.159579	0.034536	0.073457										circ_0001582	20427.6	12241.1	17415.6	20800.4	21857.9	22034.5
TCONS_00023570	0.310638	0.860103	0	0.017327	0.006543	0.029252										circ_0001584	0	0	430.015	0	0	0
TCONS_00026474	2.14386	1.2954	0.428288	0.61341	1.10249	1.36542										circ_0001587	2672.78	2354.05	2580.09	2896.26	2732.24	2570.69
XR_003888368.1	0.076397	0	0.075888	0.002152	0	0.09464										circ_0001588	2481.86	2354.05	1720.06	1053.19	0	0
TCONS_00023673	3.88331	2.83767	3.17763	3.94545	4.24758	4.44677										circ_0001589	0	0	0	789.889	0	0
XR_003888224.1	0.017646	0.06534	0.004678	0.008158	0	0.031125										circ_0001590	0	0	0	1053.19	0	0
XR_003888223.1	0	0.051861	0.070759	0.20002	0.150473	0.072938										circ_0001596	0	0	0	0	0	1101.73
XR_003888222.1	0.008345	0	0.177716	0.089319	0.009772	0.092567										circ_0001597	0	0	0	0	0	1101.73
TCONS_00026574	0.377634	0.089645	0	0.627402	0.140391	0.503026										circ_0001602	381.825	0	0	0	0	0
TCONS_00023707	0.337189	0	0	0	0	0.038486										circ_0001603	0	0	430.015	0	0	0
TCONS_00026600	0.422518	0.594706	0.131522	0.380389	0.306511	0.318015										circ_0001604	0	0	0	789.889	0	0
XR_003888273.1	0	0	0.045608	0	0	0										circ_0001605	0	0	645.023	0	0	734.484
XR_003888242.1	0	0	0	0	0	0										circ_0001606	0	0	645.023	0	0	0
XR_003888243.1	0	0.055048	0.006712	0	0.004556	0.048402										circ_0001607	1909.13	0	0	0	0	0
XR_003888384.1	0	0	0	0	0	0										circ_0001608	381.825	0	0	0	0	0
XR_003888385.1	0	0	0	0	0	0										circ_0001610	0	0	645.023	0	0	0
XR_003888386.1	0	0	0	0	0	0										circ_0001611	763.65	0	0	0	0	0
XR_003888383.1	0	0	0	0.014063	0	0										circ_0001612	1527.3	0	860.03	1053.19	0	0
XR_003888387.1	0	0	0	0	0	0										circ_0001613	0	0	1290.05	2896.26	0	0
XR_003888388.1	0	0	0	0	0	0										circ_0001614	0	0	2795.1	0	0	0
XR_003888389.1	0	0	0	0	0	0										circ_0001615	0	0	860.03	526.593	0	0
XR_003888290.1	0	0	0	0	0	0										circ_0001617	0	0	0	2106.37	0	0
XR_003888218.1	0	0.062087	0	0	0	0										circ_0001618	0	0	1075.04	0	0	0
XR_964479.2	0	0.089634	0.028228	0	0	0										circ_0001621	0	0	0	0	819.672	734.484
XR_003888216.1	0	0.133667	0	0	0	0.224582										circ_0001622	763.65	0	860.03	0	0	1836.21
XR_003888212.1	0	0	0.006626	0	0	0										circ_0001626	0	0	645.023	0	819.672	0
TCONS_00026715	0	0.338807	0	0	0	0.084057										circ_0001627	0	0	0	0	15027.3	16525.9
XR_003888208.1	0.034115	0.05744	0.079169	0.113917	0.060908	0.185748										circ_0001628	0	21421.8	0	0	0	0
XR_003888217.1	0.062534	0.140799	0	0	0.089289	0										circ_0001629	0	0	645.023	0	0	0
XR_003888213.1	0.557334	0	0.054703	0.48077	0	0.158961										circ_0001632	0	0	860.03	526.593	0	0
XR_003888215.1	0.030249	0.265318	0.531461	0.246414	0.405297	0										circ_0001633	2481.86	4001.88	3440.12	2896.26	1912.57	6610.36
XR_003888214.1	0.00017	0.095159	0	8.6e-05	0.000274	0.012818										circ_0001634	0	941.62	860.03	526.593	0	734.484
XR_003888180.1	0.026903	0.020937	0.023638	0	0.178326	0.054502										circ_0001635	0	0	0	0	819.672	0
TCONS_00026805	0.331549	0	0.209457	0.298267	0.120315	0.241772										circ_0001636	1145.48	0	645.023	0	819.672	0
XR_003888239.1	1.24211	0.451739	1.14825	0.553573	0.463366	0.636954										circ_0001637	0	706.215	0	0	0	0
XR_003888155.1	0	0.000201	0	0	0	0										circ_0001638	381.825	0	0	0	1639.34	734.484
XR_964489.2	0	0	0.075021	0	0	0										circ_0001639	0	0	860.03	0	0	0
TCONS_00023960	35.3132	55.2447	61.7872	50.9852	52.6607	58.4586										circ_0001640	0	0	645.023	0	0	0
XR_003888172.1	0	0	0.011498	0	0	0										circ_0001641	381.825	941.62	645.023	0	0	0
XR_003888315.1	0	0.160614	0.200188	0.27771	0.177348	0.25103										circ_0001643	0	0	0	0	819.672	0
XR_003888308.1	0	0	0	0	0.227863	0										circ_0001645	0	941.62	0	0	0	0
XR_003888299.1	3.84917	7.4297	4.87161	4.78954	5.7896	6.55869										circ_0001646	0	0	860.03	0	546.448	734.484
XR_003888306.1	0.193654	0.199871	0.325375	0	0.200395	0.248386										circ_0001648	0	1647.83	1290.05	526.593	1092.9	1468.97
XR_003888312.1	0.471612	0.163946	0.342046	0.394893	0.126553	0.240676										circ_0001649	0	0	0	789.889	0	0
XR_003888313.1	0.400478	0.158679	0.783835	0.360762	0.143601	0.336764										circ_0001650	0	470.81	0	0	0	0
XR_003888309.1	0.323188	0.152337	0.317287	0.307059	0	0										circ_0001651	0	0	0	0	0	734.484
XR_003888304.1	0.274508	0.180067	0.248114	0.772937	0.222279	0.24333										circ_0001652	1527.3	2354.05	645.023	1053.19	0	1468.97
XR_003888305.1	0.257102	0.191563	0.528288	0.274582	0.371287	0.295444										circ_0001653	0	0	0	0	1366.12	2937.94
XR_003888314.1	0.208126	0.189366	0.183953	0.220508	0.174328	0.257467										circ_0001654	0	0	0	0	1092.9	2203.45
XR_003888311.1	0.353922	0.138734	1.21712	0.348005	0.107072	0.452277										circ_0001655	0	470.81	0	0	0	0
XR_003888307.1	0.28996	0.196478	0.361679	0.310052	0.198132	0.473047										circ_0001656	0	0	860.03	0	0	0
XR_003888303.1	0.18142	0.119817	0.296707	0.183079	0.170406	0.365636										circ_0001657	0	0	0	0	1366.12	3672.42
XR_003888310.1	0.180646	0.149876	0.345363	0.239826	0.161798	0.278327										circ_0001659	0	0	860.03	0	0	0
XR_003888364.1	0.082791	0	0	0.096204	0	0.063771										circ_0001663	0	0	0	0	819.672	734.484
XR_003888157.1	0	0	0	0	0.020855	0										circ_0001665	0	0	0	0	1639.34	0
XR_003888163.1	0.058505	0.01754	0	0.382935	0	0.032077										circ_0001666	763.65	1883.24	1505.05	1316.48	1092.9	0
TCONS_00024026	0.282815	0.412211	0.183121	0.593929	0.348904	0.365967										circ_0001667	4390.99	4001.88	8815.31	10531.9	5464.48	3305.18
XR_003888158.1	0.074821	0	0	0	0	0.102326										circ_0001668	0	470.81	0	0	0	0
XR_003888156.1	0.013171	0.13811	0.010593	0.027509	0.01073	0.023993										circ_0001669	0	0	430.015	0	0	0
XR_003888346.1	0	0	0	0	0	0										circ_0001670	1909.13	1412.43	1075.04	3422.85	2459.02	2937.94
TCONS_00027104	0	0.08976	0	0.101762	0.049271	0.47667										circ_0001671	1527.3	941.62	430.015	789.889	0	0
TCONS_00024110	0	0.009197	0	0	0.352043	0.015631										circ_0001673	5345.55	0	1290.05	0	0	0
XR_003888220.1	0	0	0	0	0	0										circ_0001674	29018.7	24717.5	21715.8	17377.6	13661.2	22034.5
XR_003888345.1	0.143701	0.308976	0.040607	0.100223	0	0.059599										circ_0001675	0	0	0	0	0	734.484
TCONS_00024112	0.564725	0.671101	0	0.020973	0.515887	0.297835										circ_0001677	763.65	0	430.015	0	0	0
TCONS_00024129	0.374598	0	0	0.034365	0	0										circ_0001678	0	0	645.023	0	0	0
XR_003888170.1	0	0.026136	0.099293	0.035883	0	0										circ_0001679	381.825	1177.02	2365.08	526.593	3278.69	1836.21
TCONS_00027220	0	0.298839	0.11219	0.249923	0.105797	0.16004										circ_0001680	954.563	0	0	0	0	0
XR_003888322.1	0	0	0	0	0	0										circ_0001681	1909.13	2354.05	1290.05	0	546.448	734.484
XR_003888324.1	0	0	0	0	0	0										circ_0001682	0	0	430.015	0	0	0
XR_003888323.1	0	0	0	0	0	0										circ_0001684	0	0	1290.05	0	0	0
TCONS_00024329	0.202998	0.314543	0.118626	0.437323	0.596613	0.584038										circ_0001685	1527.3	0	1290.05	0	0	0
TCONS_00024332	0.786723	0.647666	0.867457	0.400374	0.54407	0.745959										circ_0001687	0	0	430.015	526.593	0	0
TCONS_00027281	0.168424	0.394143	0.409205	0.460353	0	0.59803										circ_0001688	0	1412.43	860.03	0	819.672	0
TCONS_00027296	0.672081	0.772959	0.484345	1.3477	3.64817	3.47861										circ_0001689	0	0	430.015	0	0	0
TCONS_00027324	0	0.002251	0.002741	0.460116	0.339433	0.340088										circ_0001692	763.65	0	0	0	0	0
TCONS_00027329	0.36996	0.353738	0.098652	0.133986	0.196138	0.137229										circ_0001693	1145.48	2824.86	0	4739.34	1639.34	0
XR_003888302.1	0	0	0	0.033169	0	0										circ_0001694	1336.39	0	0	0	0	0
XR_003888354.1	0.024219	0	0	0.023559	0.021847	0.007077										circ_0001695	1909.13	1883.24	6880.24	3949.45	1092.9	5508.63
XR_003888272.1	0	0	0	0	0	0										circ_0001698	0	0	430.015	0	1366.12	0
TCONS_00024520	0	0.217695	0.220187	0.619412	0.286811	0										circ_0001699	0	0	1290.05	789.889	546.448	0
XR_003888336.1	0	0.019286	0.092426	0	0	0										circ_0001703	0	0	0	0	0	1101.73
XR_003888340.1	0	0	0	0.001815	0.000132	0.000169										circ_0001706	0	0	0	0	1092.9	0
XR_003888328.1	0	0	0	0.000135	0	0										circ_0001707	572.738	470.81	1290.05	0	546.448	2570.69
XR_003888329.1	0	0	0	0.030079	0	0										circ_0001709	572.738	0	860.03	0	0	0
XR_003888330.1	0	0	0	0	0.125488	0										circ_0001710	0	0	645.023	0	0	0
XR_003888333.1	0	0	0	0	0.011062	0.011163										circ_0001712	0	0	0	1316.48	1092.9	0
XR_003888339.1	0	0	1.8e-05	0	0	0										circ_0001713	0	0	0	1316.48	0	0
XR_003888337.1	0	0	0.141357	0.118546	0	0										circ_0001714	0	0	645.023	526.593	0	0
XR_964504.2	3.638	1.38525	0.655889	0.46586	2.00121	0.631667										circ_0001716	0	0	430.015	0	0	0
XR_003888332.1	0.11064	0.112496	0	0.195807	0.236439	0.101342										circ_0001717	572.738	0	860.03	0	2185.79	0
XR_003888334.1	0.086331	0.067722	0.040837	0.053078	0	0										circ_0001718	1336.39	1647.83	1935.07	2369.67	2185.79	4774.15
XR_003888335.1	0.051029	0	0	0.005536	0.064107	0.021499										circ_0001719	954.563	0	0	0	0	0
XR_964503.2	0.038016	0.006683	8.4e-05	9.3e-05	0.006814	0.019217										circ_0001722	0	2354.05	0	0	0	0
XR_003888338.1	0.030199	0.195814	0.211023	0.186923	0.112496	0.099318										circ_0001724	0	0	1075.04	789.889	0	0
XR_003888331.1	0.007579	0	0.001921	0.077718	0	0.044469										circ_0001725	0	0	645.023	0	0	0
XR_964505.2	1.4601	1.33783	0.377725	0.431446	1.43204	0.659625										circ_0001727	572.738	706.215	0	789.889	0	1468.97
XR_003888341.1	0.578992	0.28742	1.18545	0.535539	0.072778	0.440703										circ_0001730	0	1647.83	645.023	0	0	0
TCONS_00027495	0.285108	0	0	0	0.165002	0										circ_0001731	0	0	645.023	0	0	0
TCONS_00027494	0.40318	0	0	0	0.05508	0.035774										circ_0001732	954.563	706.215	1075.04	0	0	0
XR_003888174.1	0.296662	0.248576	0	0	0	0										circ_0001733	0	470.81	0	0	0	0
XR_003888257.1	0	0	0	0	0	0										circ_0001734	0	0	0	526.593	0	1101.73
XR_003888281.1	0.920943	0.682164	0.87416	0.601957	0.499398	0.556579										circ_0001737	1336.39	0	1075.04	0	0	0
XR_003888160.1	0.048675	0.034577	0.021927	0.036046	0.059695	0										circ_0001738	2863.69	0	2365.08	2369.67	1092.9	2203.45
XR_964501.2	0.313691	0.69833	0.15542	0.251868	0.407875	0.625647										circ_0001739	8400.15	1412.43	6020.21	5002.63	3278.69	2937.94
XR_964500.2	0.292803	0.328946	0.154072	0.104787	0.200526	0.05894										circ_0001740	572.738	0	0	1053.19	0	1468.97
XR_003888211.1	0.37113	0.205702	0.159553	0.425244	0.31961	0.084311										circ_0001742	0	0	1505.05	0	0	0
TCONS_00024733	0.256539	0	0.199811	0.639938	0	0.060785										circ_0001743	0	0	430.015	0	0	734.484
XR_003888263.1	0.048301	0.031115	0.039622	0.058778	0.044121	0.055488										circ_0001744	0	0	0	0	1366.12	0
TCONS_00027638	0.463359	0.465387	0.107066	0.14268	0.097858	0.046601										circ_0001745	0	0	1075.04	0	0	0
TCONS_00024779	0.305233	0	0	0.075856	0	0										circ_0001747	0	941.62	645.023	0	0	1101.73
TCONS_00027639	0.989261	0.44812	0.248186	0.116653	0.274046	0.188973										circ_0001749	0	0	0	789.889	0	0
XR_003888293.1	0	0	0	0	0	0										circ_0001750	954.563	470.81	1720.06	1316.48	0	4039.66
XR_003888358.1	0	0	0.039735	0	0	0										circ_0001751	763.65	0	1935.07	0	0	0
TCONS_00024860	0	0.160046	0.092062	0.03427	0.309009	0.305117										circ_0001753	0	0	0	789.889	0	0
TCONS_00027714	0	0.034615	0.512088	0.074519	0	0.10176										circ_0001754	0	0	430.015	0	0	0
TCONS_00024862	0.379269	0.0697	0.123954	0.111979	0.119464	0.062821										circ_0001756	0	0	645.023	0	0	0
TCONS_00024859	0.095614	0.206312	0.177638	0.327266	0.11472	0.236456										circ_0001758	2290.95	4001.88	1720.06	0	819.672	1101.73
XR_003888359.1	0.190268	0.544683	0	0	0	0.27091										circ_0001759	572.738	0	1290.05	2106.37	2459.02	1101.73
TCONS_00027707	0.135936	0.105052	0.167047	0	0.271353	0.041326										circ_0001760	0	0	860.03	1053.19	0	0
TCONS_00027745	0.070598	0	0	0	0.363636	0										circ_0001761	572.738	0	0	0	0	0
TCONS_00024884	1.33118	0.719968	0.512298	0.93708	0.533603	0.550562										circ_0001766	0	0	0	1053.19	0	0
TCONS_00024886	0.001142	5.33563	0.001574	0.690717	1.40301	0.270779										circ_0001768	0	0	430.015	0	1639.34	0
XR_003888298.1	0.003667	0.006575	0	0	0	0										circ_0001769	0	0	0	0	1092.9	0
XR_003888360.1	0	0	0	0	0	0										circ_0001771	0	0	0	0	0	2203.45
TCONS_00027785	6.698	3.18456	5.75193	10.7108	5.13584	7.93082										circ_0001772	0	0	860.03	526.593	0	0
XR_003888232.1	0.28575	0.095335	0.06023	0.287481	0.156893	0.030342										circ_0001773	763.65	0	0	0	0	0
TCONS_00027802	0.594818	0.267683	0.160041	0.599384	0.163231	0.407459										circ_0001774	0	706.215	0	0	0	0
TCONS_00027801	0.341484	0.285893	0.191243	0.396293	0.140639	0.318356										circ_0001775	4390.99	5649.72	3225.11	7109	1912.57	3305.18
TCONS_00027799	0.274458	0.17059	0.144074	0.144143	0.207951	0.171932										circ_0001776	1527.3	1647.83	2150.08	2896.26	0	1468.97
TCONS_00027804	0.368051	0.327884	0.138367	0.229057	0.274143	0.310593										circ_0001777	6872.85	2118.64	2365.08	6845.71	4918.03	7712.08
XR_003888209.1	0.247019	0.179916	0.187999	0.140356	0.05789	0.320211										circ_0001778	1527.3	0	1075.04	0	0	0
TCONS_00024968	6.28195	3.96469	4.22211	4.27572	4.95861	3.45183										circ_0001779	572.738	0	645.023	1316.48	0	0
XR_003888395.1	20.3815	9.51631	18.0534	10.601	8.01632	15.0432										circ_0001782	0	0	0	0	0	2570.69
TCONS_00027857	0.604387	0.433229	0.252111	0.196915	0.559813	0.475496										circ_0001783	954.563	0	4085.14	0	4371.58	734.484
XR_003888320.1	0.430761	0.005619	0.142502	0	0.751722	0.223886										circ_0001786	0	470.81	0	0	0	0
TCONS_00025042	10.1716	8.94489	18.642	24.804	12.0772	21.5999										circ_0001788	381.825	0	0	0	0	1101.73
TCONS_00027905	47.8191	38.6247	84.4404	96.9142	58.6007	83.7914										circ_0001790	954.563	0	0	0	0	0
TCONS_00025037	3.62519	1.70031	1.18142	4.3425	2.76641	1.57781										circ_0001791	0	0	860.03	0	0	0
TCONS_00025046	0.323631	0.373341	0.655617	0.515107	0.505367	0.347648										circ_0001792	381.825	0	0	0	0	0
TCONS_00025048	0.909114	1.06651	0.9546	0.982998	1.01882	0.920154										circ_0001796	0	1883.24	1505.05	0	0	0
TCONS_00027912	3.79321	1.15012	1.47183	1.51442	2.35936	1.53066										circ_0001798	0	941.62	430.015	0	0	0
XR_003888256.1	0	0	0	0	0	0										circ_0001799	0	1883.24	0	1053.19	0	0
TCONS_00027954	0.734674	0.748351	0.616909	0.862198	0.666526	0.859204										circ_0001800	0	0	430.015	0	0	0
XR_003888229.1	0	0	0.818147	0.261597	4.19101	1.69042										circ_0001805	0	0	860.03	0	0	0
TCONS_00027926	0	0.069646	0	0.074573	0.107056	0.376373										circ_0001807	572.738	0	0	0	0	734.484
XR_003888227.1	0	0	0	0	0	0										circ_0001808	954.563	0	0	0	0	0
XR_003888225.1	0	0.082117	0	0	0.110567	0.046923										circ_0001815	572.738	941.62	860.03	0	546.448	0
XR_003888226.1	0	0	0	0	0	0										circ_0001816	0	0	0	0	546.448	0
XR_003888228.1	0.076581	0.035298	0	0.036137	0.077091	0.025107										circ_0001820	4772.81	8945.39	1290.05	2896.26	819.672	3305.18
XR_003888230.1	0.070702	0.108522	0	0.199405	0.033895	0.007613										circ_0001821	0	0	430.015	1053.19	0	0
TCONS_00027941	1.23011	0.967526	0.018284	0.697346	0.409678	1.74054										circ_0001822	0	0	1290.05	789.889	0	0
TCONS_00027929	0.2479	0.502951	0	0.01431	0.16822	0.104326										circ_0001823	0	0	430.015	0	0	0
TCONS_00027942	0.054202	0.269994	0.023344	0.198606	0.375136	0.436492										circ_0001824	1527.3	0	1075.04	1316.48	1092.9	0
TCONS_00027980	0.271909	0.370016	0.07166	0.504182	0.288107	0.03441										circ_0001827	381.825	0	0	0	0	0
XR_964510.2	0.358477	0.028198	0.776767	0.045577	0.368941	0.296298										circ_0001828	0	0	0	1053.19	0	0
XR_003888210.1	0	0	0	0	0	0										circ_0001830	763.65	0	860.03	526.593	0	0
TCONS_00025218	0.941633	0.767709	0.460455	0.245898	0.523909	0.720789										circ_0001831	0	0	0	0	0	1101.73
XR_003888248.1	0.045022	0	0	0	0	0										circ_0001832	381.825	0	0	0	0	0
XR_003888175.1	0.022605	0	0	0.02026	0	0										circ_0001833	1718.21	3766.48	3225.11	2106.37	0	1101.73
XR_003888166.1	0	0	0.048525	0	0	0										circ_0001836	0	0	1075.04	0	0	734.484
XR_003888167.1	0	0	0	0	0	0										circ_0001837	1145.48	1177.02	1935.07	0	0	734.484
XR_003888168.1	0	0	0	0	0	0										circ_0001838	1336.39	1177.02	860.03	0	1639.34	2937.94
XR_003888165.1	0	0	0.110644	0	0	0										circ_0001840	0	0	0	1579.78	0	1468.97
XR_966218.2	0.171484	0.06692	0	0.284502	0	0										circ_0001841	0	1412.43	0	0	819.672	0
XR_003888169.1	0.32902	0	0.131204	0.33405	0	0										circ_0001843	0	0	0	0	0	734.484
TCONS_00025348	1.31052	1.2041	0.61907	1.23274	1.39491	1.62739										circ_0001844	954.563	0	0	0	0	0
TCONS_00025342	0.729255	0.743815	0.31996	0.679435	0.970851	0.86854										circ_0001846	954.563	0	0	0	819.672	0
TCONS_00028185	0.214716	0	0.065605	0	0	0.20213										circ_0001847	763.65	0	860.03	0	2732.24	0
TCONS_00028203	0	0	0	0	0.283112	0										circ_0001849	0	0	0	0	546.448	734.484
XR_003888376.1	0	0	0.061579	0	0	0										circ_0001850	0	0	0	0	819.672	0
XR_003888374.1	0	0	0	0	0	0										circ_0001851	954.563	0	645.023	1316.48	0	0
XR_003888375.1	0	0	0	0	0	0										circ_0001852	0	0	0	1053.19	0	0
XR_003888377.1	0	0	0	0	0	0										circ_0001853	0	0	0	2369.67	0	0
TCONS_00025428	0.273104	0	0	0	0	0										circ_0001854	763.65	0	0	0	0	0
TCONS_00028286	0.433705	0.10528	0	0.054879	0.051799	0										circ_0001855	3818.25	1412.43	6235.22	4739.34	6010.93	3305.18
XR_003888206.1	0.01756	0.144148	0.064276	0.068902	0	0										circ_0001856	0	0	0	0	1366.12	0
TCONS_00028358	0.542708	0.149219	0.283218	0.242975	0.271019	0.323582										circ_0001857	0	0	0	0	1092.9	0
TCONS_00025521	0.299527	0.170529	0.060669	0.12202	0.128781	0.250201										circ_0001858	21573.1	16478.3	25585.9	18694	13388	16893.1
TCONS_00028383	0.549201	0.714672	0.57325	0.488348	0.420159	0.321166										circ_0001860	0	470.81	0	0	0	0
TCONS_00025543	0.350069	0	0.206797	0.016946	0	0										circ_0001863	1718.21	0	430.015	0	1092.9	1101.73
TCONS_00028406	0	0.326185	0	0.039224	0	0										circ_0001864	0	0	430.015	0	0	0
XR_964516.2	0.05046	0	0	0	0	0										circ_0001865	381.825	0	645.023	0	0	0
XR_003888201.1	0.235396	0.38037	0	0	9.10426	0										circ_0001866	572.738	0	1935.07	0	0	0
TCONS_00025624	0.304239	0	0	0	0	0										circ_0001867	0	0	860.03	0	0	0
XR_003888198.1	0.081355	0.082749	0	0	0.057199	0.167324										circ_0001868	0	1883.24	1290.05	1579.78	0	1101.73
TCONS_00028530	0	0	0	0.110499	0	0.320089										circ_0001869	763.65	1412.43	1505.05	1579.78	0	0
XR_964518.2	19.2821	29.3452	1.15714	5.43442	4.03917	7.20293										circ_0001870	572.738	0	0	0	0	0
TCONS_00028548	0.024457	0.970939	0.145717	0.103831	0.264136	0.179223										circ_0001871	0	941.62	0	0	0	0
TCONS_00028572	0.174848	0.223076	0.233826	0.484191	0.111447	0.215348										circ_0001872	0	1177.02	0	0	0	0
TCONS_00025746	35860.8	32190.7	38114.7	24138.2	21683.2	32314.9										circ_0001873	7063.76	11299.4	9030.32	9215.38	11475.4	14689.7
TCONS_00028604	0.191026	0.133117	0.393455	0.255802	0	0.150456										circ_0001874	0	0	860.03	0	0	0
XR_003888200.1	0.041233	0.045854	0	0	0	0.018811										circ_0001875	0	0	0	0	819.672	0
TCONS_00025890	0.360199	0	0	0	0	0.095603										circ_0001876	572.738	0	0	526.593	0	1468.97
XR_003888393.1	0	0	0.012348	0	0	0										circ_0001880	1145.48	0	0	0	0	0
XR_003888284.1	0	0	0.044286	0.012099	0.012988	0										circ_0001881	381.825	0	0	0	0	0
TCONS_00028770	0.538264	0.538894	0.461553	0.483534	0.30809	0.505304										circ_0001886	7636.5	0	16125.6	0	27595.6	9915.53
TCONS_00025954	0.501597	0.129283	0.36839	1.02506	1.05518	0.474148										circ_0001889	0	0	430.015	0	0	0
TCONS_00025942	0.586721	0.179625	0.437598	0.548963	0.310429	0.382322										circ_0001890	1909.13	706.215	1075.04	0	1912.57	1468.97
TCONS_00026020	0	0.015528	0.01491	2.86574	0.003522	0.014254										circ_0001891	0	0	860.03	0	0	0
XR_003888321.1	0	0	0.031351	0	0.098846	0										circ_0001895	763.65	470.81	1290.05	0	1639.34	734.484
XR_003888286.1	0	0	0	0	0	0
XR_964524.2	0	0	0	0	0	0
XR_003888182.1	0	0	0.017329	0.040547	0	0
XR_003888234.1	0	0.061862	0	0	0	0
XR_003888233.1	0.161886	0	0.178028	0.110624	0	0.021511
XR_003888235.1	1.30208	1.34891	0.553909	0.670066	0.699839	0.941444
TCONS_00026064	0.701184	0.941162	0.358353	0.748382	0.889254	0.702522
TCONS_00026063	0.956711	0.850583	0.447053	0.71768	1.36495	1.03356
XR_003888269.1	0.085544	0	0	0	0	0
XR_003888270.1	0.235202	0.037911	0.243966	0.0991	0.17463	0.369362
XR_964527.2	6.27708	4.78424	6.53172	5.83482	2.51555	4.96308
TCONS_00029006	0.084852	0.027419	0.056954	0.188623	0.095726	0.10021
TCONS_00029026	0.220817	0.192947	0.102287	0.256701	0	0.102006
XR_003888254.1	0	0	0	0	0	0
XR_003888181.1	0	0.397299	0	0.000998	0.357804	0.304648
XR_964532.2	0.164112	0	0	0.459101	0	0.41564
TCONS_00026201	2.34125	0.901488	1.00072	1.45349	0.340724	1.10712
TCONS_00026182	0.076172	0.428117	0.28999	0.087416	0.265099	0.274001
XR_003888391.1	0.209651	0.136193	0.180778	0.377141	0.14578	0.12799
XR_003888350.1	0.44773	0	0.023886	0	0.080728	0.078733
XR_003888351.1	0.160437	0.100698	0.134716	0.149773	0.082188	0.139899
TCONS_00029104	0.150472	0.173339	0.106502	0.137489	0.217349	0.120465
TCONS_00029140	6.25056	1.00425	1.64698	0.187704	0.357461	0.416281
TCONS_00026272	0.839414	0.529512	0.295489	0.575846	0.358521	0.500548
TCONS_00026273	1.29476	0.63727	0.447992	0.472272	0.494422	0.408385
TCONS_00026268	0.840905	0.842075	0.919577	0.230138	0.550005	0.487931
TCONS_00026269	1.55358	0.684188	0.896041	0.144988	0.339267	0.724469
TCONS_00026267	0.884131	0.511855	0.590426	0.182451	0.490013	0.405321
XR_003888258.1	0	0	0	0	0	0.271166
XR_003888355.1	0.127103	0	0	0	0	0.12182
XR_965836.2	0	0	0.350193	0	0	1.02995
XR_003888392.1	0	0.061669	0	0	0.030931	0
TCONS_00026311	0.666106	0.980978	0.699865	0.28008	0.284404	0.124138
TCONS_00032755	0.489771	0.157224	0.244351	0.116507	0.019497	0.034987
XR_003888439.1	0.02145	0	0.035391	0	0	0.029598
TCONS_00032879	0	0	0	0	0	0
XR_964536.2	8.95794	4.1394	8.85	6.41467	3.96959	5.87286
XR_003888624.1	0	0	0	0	0	0
XR_003888625.1	0	0	0	0	0	0
XR_003888626.1	0	0	0	0	0	0
XR_003888503.1	0	0	0	0	0	0
XR_003888502.1	0	0	0	0	0	0
XR_003888619.1	0	0	0	0	0	0
TCONS_00029513	0	0	0.238215	0.060789	0	0.048654
XR_003888600.1	0	0	0	0	0	0
XR_003888599.1	0	0	0	0	0	0
TCONS_00032946	0	0	0.302523	0	0	0
TCONS_00029451	0.516783	1.04787	0.900795	0.57132	0.604662	0.726149
TCONS_00029457	0.088555	0.077457	0.093498	0.052628	0.029766	0.048612
TCONS_00029453	0.061612	0.081677	0.098275	0.041238	0.062496	0.063643
TCONS_00029454	0.067197	0.122255	0.091664	0.144954	0.047885	0.049331
XR_003888434.1	0.069373	0.181773	0.015761	0.029665	0	0.019677
TCONS_00029489	0.322377	0.147327	0.192277	0.544575	0.127497	0.239144
TCONS_00029490	0.234546	0	0.122176	0.045866	0.001094	0.157024
TCONS_00029527	0.072029	0.419554	0.377911	0.241037	0.17123	0.149779
TCONS_00032943	0.383914	0.432757	0.382933	0.695183	0.037321	0.133505
TCONS_00029555	0.499956	0.300086	0.452847	0.294725	0.228308	0.201199
TCONS_00029602	0	0.49305	0	0.085471	0.124428	0.090844
TCONS_00033028	3.28261	2.896	6.43228	2.95445	2.0989	2.54293
TCONS_00029618	0.364916	0.187915	0.251607	0.329593	0.255365	0.032336
TCONS_00029609	0.028241	0.038035	0	0.575596	0.005702	0.092771
TCONS_00029608	0.019608	0	0.039113	0.770489	0.324193	0
XR_003888548.1	0.202823	0	0.228692	0.033783	0	0.138715
XR_003888544.1	0.023445	0.048702	0	0	0	0
XR_003888545.1	1.03795	0.52527	0.640965	0.262442	0.272147	0.377351
TCONS_00033086	0.6217	0.413249	0.653943	0.689598	0.351496	0.610983
XR_003888555.1	0	0	0	0	0	0
XR_003888556.1	0	0	0	0	0	0
XR_003888557.1	0	0	0	0	0	0
XR_003888558.1	0	0	0	0	0	0
TCONS_00029663	0	0.099965	0.020538	0	0.065472	0
XR_003888554.1	0.039405	0.042967	0.130087	0	0	0
XR_003888447.1	0.041966	0	0	0	0.095903	0
TCONS_00033153	0.303212	0.470734	0.003474	0	0	0.005323
XR_003888446.1	0.292553	0.044217	0.084427	0	0	0
TCONS_00033161	0.266637	0.095868	0.186673	0	0.201899	0.422864
TCONS_00033162	0.746635	0.317169	0.188227	0.641561	0.877402	0.231542
TCONS_00033159	0.411083	0.393016	0.103885	0	0.388814	0.60564
TCONS_00029745	0.296262	0	0.096866	0.120993	0	0
TCONS_00029748	4.88278	2.95927	0	2.64015	2.06063	2.00466
XR_003888497.1	0.333948	0.114283	0.200486	0.16788	0.363283	0.324709
TCONS_00029793	0	0.347641	0	0.179673	0.109599	0
XR_003888467.1	0.603228	0.088718	0.070035	0	0	0.138313
XR_003888633.1	0	0.092967	0	0	0.053905	0
TCONS_00029813	0	0	0	0.275057	0	0
XR_003888616.1	0	0	0	0.086121	0	0.126756
TCONS_00033212	0	0.494097	0	0.185443	0	0.37127
XR_003888581.1	0	0.048484	0	0.158498	0	0.008176
XR_003888582.1	0.03727	0.131233	0	0.027566	0.028575	0.045416
XR_003888580.1	0.173134	0	0	0	0	0
XR_003888578.1	0.164698	0.078872	0.018604	0.062387	0.010608	0.056553
XR_003888579.1	0.036531	0	0	0	0	0
TCONS_00029842	0.082309	0.230575	0	0.236867	0.279973	0.302258
TCONS_00033287	0.351802	0.117239	0.139689	0.175763	0.128829	0.050473
XR_003888632.1	0	0	0	0	0	0
XR_003888529.1	0.24156	0.066839	0.121373	0.109949	0.035606	0.104223
TCONS_00033277	0.821035	0.616572	0.579535	1.61521	1.61469	0.967386
TCONS_00033264	2.61907	3.44277	0.985316	0.412208	1.6923	1.98904
TCONS_00033265	2.11065	1.57592	2.10206	0	1.69462	0.104259
TCONS_00033263	1.5611	0.29684	0	2.58168	0	1.64561
TCONS_00033266	1.64441	1.48006	0.864002	1.26262	0.739666	0.94899
TCONS_00033276	0.124178	0.289108	0.285974	0	0.973451	0.039227
TCONS_00033281	0.21934	0.826273	0.90223	3.79189	0.39069	0.661889
XR_003888571.1	0.177311	0.33511	0	0.050156	0	0.086849
TCONS_00033272	3.33853	2.36508	0.734772	1.36515	1.16754	0.782799
TCONS_00033270	0.825259	1.64072	0.50743	0.452322	0.747193	0.485464
XR_003888569.1	0.271514	0.300326	0.146598	0.015041	0.014825	0.173435
XR_003888459.1	0	0	0	0	5.3e-05	0
XR_003888460.1	1.63183	1.10316	0.161879	0.510423	0.415492	0.615043
TCONS_00029917	0.407027	0	0.247754	0.500611	0.514419	0.615478
XR_003888629.1	0	0.020123	0	0	0	0
XR_003888618.1	0.060417	0	0.035503	0	0	0
TCONS_00033360	0	0	0.090416	0.444602	0.466609	0.331309
XR_003888452.1	0	0	0	0	0	0
TCONS_00029991	0	0.014333	6.09094	5.76014	0	5.37128
TCONS_00029992	0	0	0	3.92097	0	3.81846
TCONS_00033377	0	0.202353	0.469356	0.816046	0.082037	0.063078
XR_003888451.1	0	1.80784	0	0.855384	2.27459	3.02888
TCONS_00033387	0	0.140731	0.33694	0.170498	0	0
TCONS_00029993	3.26471	1.34443	0	2.0888	1.24657	1.83068
XR_003888453.1	2.93988	4.58281	0	0	2.2445	0.663219
XR_003888450.1	0.042199	0.151233	2.29109	0.389924	0.370117	0.313432
TCONS_00033379	0.192294	0.13427	0.399355	0.319592	0.035755	0.028077
TCONS_00033363	0.253965	0.180986	0.199188	0.638334	0.404871	0.299145
TCONS_00033378	0.115466	0.101381	0.261054	0.450506	0.05754	0.142748
TCONS_00033358	0.070125	0	0.2606	0.521636	0.291027	0.280102
TCONS_00033368	0.214219	0.147146	0.062601	0.081691	0	0.054543
TCONS_00033367	0.19531	0.137839	0.077421	0.090014	0.191802	0.050719
TCONS_00033370	0.195059	0	0.064243	0.139362	0	0.256414
TCONS_00033375	0.334127	0.043832	0	0.121893	0.256494	0.017097
TCONS_00033356	0.228364	0.201049	0.253456	0.20428	0.244487	0.238998
TCONS_00033372	0.096773	0.06601	0.428965	0	0.004504	0
XR_003888489.1	0	0	0.107286	0	0	0
XR_003888478.1	0	0	0	0	0	0.011986
XR_003888486.1	0	0	0.600313	0	0	0.282853
XR_003888485.1	0	0	0	0	0	0
XR_003888482.1	0	0	0	0	0.008919	0.185204
XR_003888477.1	0.880637	0.124459	0.275154	0.593756	0.125656	0
XR_003888476.1	0.076539	0.995	0.879505	0	0.86581	0.694372
XR_003888490.1	0.022201	0	0	0	0	0
XR_003888491.1	0.537341	0.522624	0.08197	0.046567	0.258306	0.233905
TCONS_00030044	0.029527	0.004878	2.04216	4.17678	0.11038	2.44376
XR_003888472.1	5.95265	6.1675	4.17943	0.049669	0.108139	2.47353
XR_003888479.1	3.45508	0.551845	0.664017	0.009069	0.370996	0.345921
XR_003888484.1	1.41292	0	0.122209	0.283369	0.436076	0.103491
XR_966017.2	0.752856	0.61449	0.8087	0.003492	0.348429	0.146529
XR_003888475.1	0.393355	0.002203	0.00136	0.791176	0	0
XR_003888481.1	0.266324	0.211414	0.120079	0.107323	0.087796	0.033532
XR_003888473.1	0.173095	0.039473	0.053461	0	0	0.008853
XR_003888487.1	0.083578	0.048173	0.039193	0.0157	0.039881	0.016453
XR_003888480.1	0.059829	1.68122	2.24602	0	1.58138	1.25166
XR_003888474.1	0.033152	0.043426	0.044169	0.027106	0.024869	0.01789
XR_003888488.1	0.099727	0.0835	0.071472	0.042311	0.13042	0.058837
XR_003888483.1	0.048361	0.997222	0.05593	2.90104	0.69322	1.36995
TCONS_00033573	0.907436	0.67374	0.460618	0.731927	0.561213	0.684679
TCONS_00033585	0.152108	0.121304	0.348099	0	0	0
TCONS_00030160	1.03882	1.41196	0.700013	0.86637	0.855299	1.03402
TCONS_00033612	0	0	0.205033	0.251431	0.103889	0.757837
TCONS_00030221	0.480247	0.589741	0.373619	0.506953	1.01269	0.517531
TCONS_00033647	0.105544	0	0.074581	0.249694	0.286419	0
XR_003888423.1	0.022173	0.015283	0	0	0	0.062837
XR_003888436.1	0	0	0	0	0	0
XR_964540.2	4.9425	5.14849	2.9932	5.40939	2.83647	4.08382
TCONS_00033731	0	0.524611	0	0.202488	0.245602	0
XR_003888538.1	0	0	0	0	0	0
XR_003888426.1	12.0966	10.0182	11.6759	11.1361	12.0575	14.0308
TCONS_00030354	5.463	7.452	5.14993	6.93445	2.39945	7.99542
XR_003888493.1	0.047817	0.024348	0.047481	0.118647	0.177429	0.128003
XR_003888492.1	0.242912	0.092935	0.191	0.300937	0.445176	0.559046
XR_003888471.1	0	0	0	0	0	0
TCONS_00033953	0.166119	0.152789	0.186882	0.074184	0.479906	0.243734
XR_003888575.1	0	0	0	0	0	0
XR_003888617.1	0	0.012911	0	0.072907	0.013342	0
XR_003888640.1	0	0.045121	0	0	0	0
XR_003888637.1	0	0.00196	0.311804	7.24495	1.2156	4.22874
XR_003888638.1	0	0	0	0	0	0
XR_965678.2	0	0	0	0	0	0
TCONS_00033928	1.29905	22.7198	0.033326	0.21259	0.129263	0.19623
TCONS_00033931	63.0797	14.1569	12.3042	62.6143	39.2765	53.3242
TCONS_00033932	10.0674	0.021413	0.086482	0.026201	38.3133	0.012134
TCONS_00033930	4.64689	5.89826	2.87661	0.509872	0.008563	5.06241
TCONS_00033929	2.45182	4.47374	2.20183	11.3625	4.04537	0.005476
TCONS_00033921	0.326178	1.20246	0.070086	0.11618	0.071952	0.291498
TCONS_00033924	2.59797	0.24223	0.034218	0.147214	0.098106	0.491839
TCONS_00033926	1.82016	0	0.242897	0.363265	0.213373	0
TCONS_00033925	1.2988	0.664775	0.201222	0.167727	1.45214	0.635331
TCONS_00033912	0.50967	0.136771	0.137916	0.101386	0.302009	0.048126
TCONS_00033927	0.37177	1.11832	0.206147	0.359857	0.138008	0.161967
XR_003888641.1	0.21568	0.113096	0	0	0.030825	0
TCONS_00033908	0.089985	0.488496	0	0	0	0.028461
XR_003888636.1	7.93019	1.02592	2.06519	3.33732	2.34554	2.99936
TCONS_00033933	0.30517	0.461167	0.720448	1.60801	0.881099	0.787584
TCONS_00033934	0.258843	0.228074	0.297236	1.00363	0.343801	0.251782
XR_003888587.1	0	0	0	0	0	0
TCONS_00034039	0	0.259381	0.897061	0.378351	0	0.215865
TCONS_00034059	0	0.038393	0.615848	0.282087	0.234012	0.469463
XR_003888588.1	0.169817	0.120493	0.142993	0.113126	0.017883	0.067233
TCONS_00034043	0.190297	0.084418	0.143725	0.166659	0.465538	0.014744
XR_003888593.1	0.265888	0	0	0.13676	0	0
XR_003888592.1	0.058192	0.006409	1.2911	0.00729	0.090492	3e-05
TCONS_00034070	0.825194	0.148921	0.401527	0.429678	0.11823	0.223496
TCONS_00034102	0.238749	0.226696	0.567394	0.388714	0.432977	0.280213
XR_003888438.1	0.646513	0.072607	0.057123	0.105283	0.185738	0.192555
TCONS_00034108	0.064819	0.476247	0	0.364791	0	0.033358
TCONS_00034114	0	0.49137	0	0	0	0
TCONS_00030812	0.305425	0.055247	0.055871	0.268146	0.191461	0.150581
XR_003888431.1	1.10109	0.821082	0.634319	0.70434	0.448093	0.806663
TCONS_00030827	0.436895	0.277312	0.87028	0.950101	0.311416	0.690572
TCONS_00030826	0	0.28505	0	0	0.222752	0.372821
TCONS_00030825	0.622386	0.065981	0.348532	0.80935	0.634425	0.499775
TCONS_00030853	0.041772	0	0.061839	0	0.064932	0.220481
XR_003888466.1	0.31858	0.205124	0.049066	0.168827	0.123329	0.272249
TCONS_00034331	0.575819	0.991522	0.606592	0	0.451752	0.791088
TCONS_00030980	0.449073	0.577506	0.52084	0.646512	0.544148	0.764668
TCONS_00030922	0	0	0	0	0.283693	0.076658
TCONS_00030944	0	0	0.194938	0.096065	0.145603	0.519649
TCONS_00030947	0	0	0	0.474851	0.474223	0.474942
TCONS_00034291	3.75343	2.12488	7.72014	14.1793	15.633	13.6662
TCONS_00030937	1.581	1.25798	1.95658	5.65562	6.63198	4.13393
XR_964551.2	0.000821	0.00063	2.1608	1.79489	0.000582	0.000809
TCONS_00030945	0.120115	0.136467	0.319511	0.675559	0.830725	0.474868
TCONS_00030946	0.481557	0.457663	0.799002	1.6564	1.4694	1.67318
XR_003888522.1	0.027895	0	0	0.030369	0	0
XR_003888512.1	0.218953	0.108587	0	0.213916	0.289587	0.145188
XR_003888470.1	0.415372	0.09903	0.406802	0.038642	0.285348	0.218578
XR_964555.2	4.28655	6.43869	11.0283	7.24392	7.39039	6.17622
TCONS_00034522	0.522903	0	0.084717	0.09607	0.022244	0.066913
TCONS_00031133	0.41622	0.185516	0.123372	0.427508	0.528242	0.512353
TCONS_00031153	1.14145	0.686772	0.662596	0.67265	0.414521	0.395845
TCONS_00034558	0	0.578138	0	0	0.184292	0
TCONS_00034557	0.401927	0.076347	0.103197	0.496603	0.078231	0.10781
TCONS_00034562	0.381766	0.133015	0.067511	0.27861	0.479271	0.244768
TCONS_00034564	0.188849	0	0	0.114641	0.376371	0.104804
TCONS_00034559	0.749827	0.433101	0.026576	0.500763	0.045167	0.157136
XR_003888437.1	0.09532	0.033413	0.027279	0.043448	0.023918	0.036383
TCONS_00034696	1.41102	1.43067	0.110037	0.759609	0.394654	0.621462
TCONS_00034689	0.306432	0.667799	0.025412	0.034709	2.1471	0.564702
TCONS_00034750	4.27093	4.66031	1.03994	1.91906	0.688586	1.01006
XR_003888634.1	0.490671	0.607341	0.464866	0.24076	0.439459	0.968702
TCONS_00031336	4.91404	0.219625	0.841247	0.081859	0.213352	0.506183
TCONS_00031352	0.433401	0.009821	0.446359	0.059425	1.42544	0.941731
TCONS_00031424	2.4272	0.677341	0.088417	0.270406	0.435012	0.177153
XR_003888515.1	0.009327	0	0	0.096275	0	0.007996
XR_003888494.1	0	0	0	0	0	0
TCONS_00031560	0.053958	0.128086	0.30499	0.168986	0	0.114543
XR_003888596.1	0	0	0	0	0	0
TCONS_00034998	0.083052	0	0.000143	0.231972	0	0
TCONS_00035116	1.00744	0.914179	0.890949	1.01972	0.761411	0.954049
XR_003888514.1	0	0	0	0.040815	0	0
XR_003888585.1	0	0	0	0	0	0
XR_003888584.1	0.022216	0.019202	0.010089	0.016278	0.004965	0.031264
TCONS_00031831	0.207664	0.773369	0.2077	0.434499	0.307703	0.22928
TCONS_00035264	1.5547	1.41969	1.14299	1.73623	1.95024	1.92754
TCONS_00035305	1.55007	1.68172	1.49901	1.89866	1.48039	1.63838
XR_003888542.1	0	0	0	0	0	0
XR_964562.2	0.158398	0.246063	0	0	0	0
XR_003888508.1	0.196593	0.026907	0.079741	0.02681	0.038159	0
XR_003888443.1	0	0	0.418591	0.052988	0.170225	0
XR_964564.2	0	0	0	0	0	0
XR_003888524.1	0	0	0	0	0	0
XR_003888525.1	0	0	0	0	0	0
TCONS_00035411	2.933	2.44576	0.865939	1.88739	2.2196	1.88744
TCONS_00032058	0	0.765524	0	0	0	0
TCONS_00032060	0.154208	0.287126	0	0.048991	0	0.060546
TCONS_00035432	0.859855	0.098181	0.217004	0.036111	0.037294	0.15749
TCONS_00035456	0.083618	0.189195	0.18848	0.082437	0.072161	0.010632
XR_003888424.1	0.918525	0.871053	0.61899	0.465191	0.563205	0.26659
TCONS_00035478	0.067003	0.388113	0	0	0	0
TCONS_00032137	0.168516	0.215524	0.188422	0.161056	0.148572	0.209866
XR_003888506.1	0	0	0.045634	0	0	0
XR_003888444.1	0.032943	0.077344	0.046416	0	0	0.01496
TCONS_00035595	0.98097	0.773758	2.22478	1.21818	1.59428	1.1521
XR_964568.2	4.22299	1.44849	3.38778	3.36526	2.95266	6.26607
XR_003888627.1	0	0	0	0	0	0
XR_003888628.1	0	0	0	0	0	0
TCONS_00032302	0.723553	0.36555	0.00361	0.003686	0.254732	0.59408
TCONS_00032301	0.661848	0.684344	0.958277	0.980982	0.849064	0.405711
XR_003888611.1	0.065965	0	0.542055	0.513384	0.088085	0.023268
XR_965670.2	0	0	0	0.051179	0	0
TCONS_00032374	0	0.012972	0.009117	0.017765	0.410629	0
TCONS_00032377	1.38621	0.3039	1.03373	0.857148	0.946292	0.478261
TCONS_00032376	1.19026	0.829906	0	0	0.769824	0.226218
TCONS_00032375	0.87344	0.901029	0	0	1.66924	0.379603
TCONS_00032380	0.519498	0.373437	0.661091	0.543025	2.02549	0.560554
TCONS_00032378	0.370801	0.239134	0.060131	0.110842	0.099273	0.070897
TCONS_00032395	0.08372	0.113618	0.114918	0.205726	0	0.068999
TCONS_00035743	0.6993	0.455772	0.547633	0.713988	0.694694	0.273349
XR_003888468.1	1.26815	1.29283	1.69103	1.35908	0.989821	1.42957
XR_003888521.1	0.255916	0	0.051034	0	0	0
TCONS_00032447	0	0.34398	0.090256	0.144724	0.051664	0.055474
XR_003888608.1	0.04215	0.096035	0	0	0	0
XR_003888607.1	0.005538	0.008742	0.160207	0	0	0.056618
TCONS_00035821	0.637337	0.132689	0.103251	0.049713	0.126476	0.098824
TCONS_00035824	0.174369	0.539255	0.354534	0.30531	0.200281	0.373635
TCONS_00035836	0.167207	0.725574	0.473448	0.507191	0.322348	0.401026
TCONS_00035826	0.165942	0	0	0	0.546252	0.397558
TCONS_00032486	0.30733	0.202246	0.041152	0.629062	0.028351	0.119274
TCONS_00032497	5.79802	3.02459	2.62171	2.01351	2.33086	1.69978
XR_003888455.1	0.018049	0.060909	0	0.020603	0.020988	0.033377
XR_003888456.1	0.051396	0.007252	0.250628	0.054856	0.009269	0.142165
XR_003888454.1	95.0432	86.7414	228.7	135.016	128.994	153.02
XR_003888430.1	19.9148	33.4848	7.95733	16.7688	22.3927	27.3552
XR_966141.2	0.09695	0.069403	0.361046	0.081857	0.244961	0.142156
TCONS_00035851	0.533368	0.818694	3.32975	0.56394	1.03776	0.655557
TCONS_00032549	0.39753	0.053241	0.412032	0.063341	0	0.106497
TCONS_00032554	0.287148	0	0.237445	0.018309	0.127751	0.033764
XR_964570.2	0.258965	0.210198	0.047244	0.049164	0.083003	0.071138
XR_003888509.1	7.02326	4.84469	2.38	2.31366	2.10533	0.095459
XR_003888567.1	0	0	0	0	0	0
XR_003888563.1	0.197818	0	0.137427	0	0	0
XR_003888566.1	0.107498	0	0.070632	0.214389	0.022811	0.183303
XR_003888565.1	0.067978	0	0.001142	0.006439	0.055801	0.005659
XR_003888564.1	1.26852	0.457434	0.834204	0.816292	0.397555	0.593322
TCONS_00035970	0.538066	0.439112	0.836155	0.910636	1.22033	0.994322
XR_003888562.1	0.32268	0.231099	0.058249	0.275954	0.019141	0.110097
TCONS_00035998	43.972	21.9962	17.6867	9.97911	5.92233	7.08908
TCONS_00035953	2.5188	1.22514	1.187	0.932234	0.348791	0.395397
TCONS_00036095	1.03095	0.881746	0.511333	0.839201	1.15691	0.672619
TCONS_00032683	0.232014	0.2474	0.211609	0.605708	0.610396	0.453577
XR_003888463.1	0	0	0	0	0	0
XR_003888464.1	0	0	0	0	0	0
XR_003888465.1	0	0	0	0	0	0
TCONS_00032711	4.72288	4.65642	3.10513	2.98335	3.90523	2.7419
TCONS_00036109	0.399525	0	0.09317	0.172764	0.236967	0.171928
TCONS_00036106	0.492107	0.076017	0.046425	0.100722	0.034981	0.045463
TCONS_00036108	0.13396	0	0.223749	0.325348	0	0
XR_003888601.1	0.416227	0.282876	0.506508	0.510394	0.769876	0.528292
XR_003888836.1	0	0	0	0	0	0
XR_003888835.1	0	0.033593	0	0	0	0
XR_003888792.1	0	0	0	0.083421	0.072704	0.09764
XR_003888791.1	0	0	0	0	0	0
XR_965744.2	0	0.215916	0.118277	0.215083	0	0.036156
XR_003888756.1	0	0	0	0	0	0
XR_003888758.1	0	0	0	0	0	0
XR_003888759.1	0	0	0	0	0	0
XR_003888757.1	0.001634	3e-06	0	0	0.001569	0.001816
XR_003888755.1	0.011252	0.005045	0.03108	0.011499	0.024867	0.052892
XR_003888691.1	0	0	0.029475	0	0	0.033802
XR_003888810.1	0.033447	0.016997	0.124063	0.173002	0.276833	0.047135
XR_003888690.1	0.35752	0.301422	0.197933	0.383583	0.077249	0.342862
XR_003888794.1	0.274787	0.043096	0.024287	0.244745	0.176808	0.185032
XR_003888809.1	0	0	0	0	0	0
XR_003888726.1	0	0	0	0	0	0
TCONS_00039057	1.54395	1.38533	0.951175	0.51344	0.66076	0.876526
TCONS_00036344	0	0	0	0.263933	0	0
XR_003888808.1	1.13889	0.235499	0	0.850855	1.48535	0.604539
TCONS_00036363	0.544613	0.567703	0.332885	0.689394	0.536301	0.594559
TCONS_00036399	0.48455	0.108081	0.140098	0.179428	0.035286	0.040871
TCONS_00036401	0.009769	0.120251	0.178813	0	0.108187	0
XR_003888732.1	0.079496	0	0	0.026212	0.023983	0
TCONS_00036489	1.5216	1.53706	1.33614	0.679619	0.458128	1.52165
TCONS_00036540	0.332198	0.166825	0.14256	0.429434	0.050945	0.136509
XR_003888682.1	0	0	0	0	0	0
XR_003888681.1	0.194814	0.225467	0.032125	0.096165	0.066165	0.005138
TCONS_00036588	0.510816	0	0.11501	0	0	0.17002
TCONS_00039277	0.785458	0.716471	0.334226	0.371076	0.487221	0.703426
TCONS_00039280	0.073507	0.114529	0.166105	0.151129	0.076873	0.564482
TCONS_00036616	0.556168	0.194068	0.348034	0	0.129494	0.055853
TCONS_00036685	0.398955	0.240422	0.139307	0.364776	0.235883	0.218016
TCONS_00039432	0.863633	0	0.017386	0.125168	0.279631	0.196647
TCONS_00039431	0.732728	1.07063	0.596943	0.803428	0	0.266843
XR_003888838.1	0	0	0	0	0.057741	0.169172
XR_003888687.1	0.087856	0	0.243832	0.036458	0.042749	0.067399
XR_003888731.1	0.14539	0	0	0	0	0
TCONS_00039553	0.240064	0.263502	0.247043	1.55866	0.177479	1.12145
TCONS_00036855	0.220766	1.89706	0.772979	1.98031	1.90228	1.08078
TCONS_00036828	2.38019	1.07152	1.13724	2.30803	1.30693	2.85538
TCONS_00036884	0.539582	0.610313	0.438563	0.509103	0.399884	0.636558
XR_003888689.1	3.66345	3.6733	4.95824	3.79744	4.2571	4.54197
XR_003888695.1	0	0.133472	0	0.021668	0	0
XR_003888693.1	0.083775	0.072891	0.028974	0	0.069934	0
XR_003888694.1	0.050335	0.043382	0.019592	0	0.051709	0
XR_003888765.1	0.222752	0	0.047906	0.063008	0	0.061061
TCONS_00039658	0.235951	0	0.052647	0	0.093512	0.162827
XR_003888733.1	0.229963	0	0.089452	0.196525	0	0
XR_964580.2	0.770366	0.793068	0.1211	0.460527	0.853747	0.677153
XR_003888846.1	0.04095	0.03923	0	0.032468	0.039553	0
TCONS_00039664	3.66321	2.55526	2.56846	3.33676	2.30249	2.6436
TCONS_00039666	0.188927	0.867595	0.070505	1.92429	0.668269	1.46636
XR_003888822.1	0	0.07154	0.027235	0.01745	0.007884	0.03325
TCONS_00036986	1.56942	0.632434	0.834072	0.688183	1.27334	0.850685
XR_003888730.1	0	0.145774	0.088441	0.024438	0.067305	0
XR_964581.2	0	0	0	0	0	0.448207
XR_003888821.1	0.254202	0.110648	0.329236	0.374941	0.204515	0.078046
TCONS_00039696	1.01654	2.3367	2.16402	2.28117	2.20716	2.42381
TCONS_00039719	0	0.289867	0	0	0	0
TCONS_00039831	0.037497	0.091669	0.07999	0	0.07098	0
TCONS_00039832	0.420024	0.495984	0.237464	0.365095	0.156643	0.301034
XR_003888714.1	8.41166	8.52067	8.54759	2.15613	7.59768	2.72618
TCONS_00039897	0.420346	0.084819	0.254495	0.18881	0.288958	0.217712
XR_003888707.1	10.9865	8.0582	8.97468	7.44896	7.96153	8.34841
XR_003888768.1	0	0.306985	0.111031	0.143719	0	0.114615
XR_003888659.1	0.059954	0	0	0.034173	0	0.03541
XR_003888827.1	0.173489	0	0.051203	0	0.206404	0
XR_003888826.1	0.124046	0.25414	0.064961	0.014261	0	0
TCONS_00037308	0.202704	0.133507	0.16502	1.02313	0.371205	0.73825
TCONS_00040132	0	0.427819	0.385716	0	0	0
TCONS_00037419	6.36537	5.62938	6.9555	6.59712	8.55718	6.63183
TCONS_00037421	0	0	0	0	0.357008	0
TCONS_00040139	0.946765	0.838282	0.298839	0.619715	0.364765	0.508107
XR_003888837.1	0	0	0	0	0	0
TCONS_00037692	0	0	0.025175	0.161853	0.125373	0
TCONS_00040300	0.592235	0	0.015784	0	0	0.360158
XR_003888709.1	0.141731	0.169603	0.015619	0.052016	0	0.023222
TCONS_00037723	0.610269	0.451859	0.461521	0.621644	0.467711	0.476325
XR_003888764.1	0.503255	0.112226	0.331703	0.183035	0.070087	0.53977
XR_003888753.1	0	0	0	0	0	0
XR_003888752.1	0.062581	0.152253	0.01418	0	0	0.051976
TCONS_00040427	0	0.235125	0	0	0	0
XR_003888704.1	0	0	0.309361	0.702829	0.370339	0.938628
XR_003888705.1	0.267614	0.157044	0.281532	0.168379	0.393123	0.385013
XR_003888706.1	0.050723	0.066208	0	0	0.000778	0.171652
TCONS_00037970	0.070598	0.209995	0.165807	0.221718	0.33611	0.311231
XR_003888813.1	0	0	0.037353	0	0	0
XR_003888814.1	0	0	0	0	0	0
XR_003888815.1	0	0	0	0	0	0
XR_003888816.1	0	0	0	0	0	0
XR_003888717.1	0	0	0	0	0	0
XR_003888716.1	0.003067	0.00096	0.000738	0.010712	0.007196	0.024921
XR_003888698.1	0	0	0	0	0	0
XR_964608.2	0	0	0	0	0	0
XR_003888807.1	0	0.146577	0.056581	0.058934	0.18599	0
XR_003888834.1	0	0	0	0.709226	0	0.553149
XR_003888833.1	0.002711	0	0.392522	0.619212	0.123353	0.178911
TCONS_00040583	0	0.162522	0	5.4e-05	0.233129	0
TCONS_00040584	0.081727	0.48844	0.045993	0.39284	0.154149	0.379682
XR_003888708.1	0	0.154209	0	0	0	0
TCONS_00040606	0	0	0	0	0.300979	0.167408
TCONS_00038059	0	0	0.247062	0	0.04341	0
TCONS_00038066	0	0.100777	0.365971	0.1493	0.462594	0.127642
TCONS_00040613	0.281135	0.186299	0.168449	0.282538	0.053773	0.211689
TCONS_00038050	2.9618	1.82935	1.61591	2.85958	0.882245	1.94413
TCONS_00038072	0.03796	0.434428	0.021823	0.082634	0.143411	0.036372
TCONS_00038058	0.033764	0.029393	0.478186	0.208824	0.345273	0.313938
TCONS_00038053	1.01367	0	0	0	0.911285	0.335534
TCONS_00038071	0.917616	0.23084	0	0.033247	0.086608	0.318958
TCONS_00038054	0.479993	0.305996	0.461587	0.668904	0.59227	0.782716
TCONS_00038063	0.403552	0.006312	0.192105	0.273526	0.085385	0
TCONS_00038057	0.296105	0.156852	0.090071	0.343933	0.314023	0.257922
TCONS_00038062	0.282391	0.030469	0.380338	0.046171	0.099634	0.138563
TCONS_00038075	0.273189	0.268855	0	0.062544	0.078552	0.082886
TCONS_00038074	0.253794	0.13422	0.102514	0.269683	0.455507	0.281004
TCONS_00038070	0.1897	0.086665	0.297188	0.423417	0.095287	0.182137
TCONS_00038055	0.143458	0.121285	0	0.288522	0	0.171108
TCONS_00038065	0.100032	0.030712	0.291585	0.23596	0.280637	0.287501
TCONS_00038061	0.06557	0.046295	0.41044	0.113547	0.277777	0.308568
XR_003888697.1	1.84418	0.495163	1.13951	0	0.079706	1.34615
XR_003888824.1	0.295125	0	0.43482	0.236929	0.093348	0.360557
XR_003888825.1	0.822625	0.117542	0.640241	0.106284	0.123265	0.147734
TCONS_00040699	0.627751	0.196089	0.379735	0.156217	0.083615	0
XR_964616.2	3.00493	2.82725	4.3197	2.3744	2.21818	4.7308
TCONS_00038216	0.72745	0	0.075027	0	0	0.272479
XR_003888845.1	0	0	0	0	0	0
XR_003888844.1	0.121648	0.04182	0.037306	0.01946	0.035642	0.055995
XR_003888712.1	0	0	0	0	0	0
XR_003888713.1	0	0	0	0	0	0
XR_964620.2	0	0	0.077834	0	0	0
TCONS_00038239	0.417986	0.350998	0.082646	0.122521	0.354255	0.353298
XR_003888766.1	0	0.028803	0	0	0	0
XR_964619.2	0	0	0	0	0	0
TCONS_00040824	0.322918	0.010296	0.03004	0.094416	0.186053	0.06547
TCONS_00038258	0.461402	0.33904	0.821934	0.78758	0	0.26675
TCONS_00038264	0.43305	0.506755	0.139201	0.446903	0.148964	0.437568
TCONS_00038275	0.157664	0.380196	0.134365	0.402593	0.142554	0.098059
TCONS_00040845	0.311347	0.691399	0.148472	0.08598	0.524124	0.45404
TCONS_00038285	0.026083	0	0	0.14123	0.151623	0.266713
XR_003888767.1	0.008955	0	0	0	0	0
XR_003888727.1	0.260664	0.193793	0.054739	0.03739	0	0.065696
TCONS_00041019	0.491537	0.336054	0.146829	0.640101	0.391151	0
XR_003888725.1	0	0	0.164274	0.116909	0.031678	0.202282
XR_003888724.1	0.086826	0.265312	0.344315	0.094325	0.072694	0.162555
XR_003888723.1	0.307911	0.192316	0.054441	0.173691	0.405216	0.034325
TCONS_00041047	0.415117	0	0	0	0.359591	0
XR_964626.2	30.9559	35.9822	34.4814	42.4385	25.5172	67.3361
XR_003888820.1	0	0	0.170153	0	0.085966	0
XR_003888819.1	0.426423	0.395383	0.012702	0.234056	0.062162	0.239321
TCONS_00041124	0.328323	0.561126	0.099586	0.061871	0.125249	0.114249
XR_964622.2	0.191317	0.054287	0.143876	0.099532	0	0.000608
XR_003888787.1	0.008359	0.001253	0	0	0.139453	0
XR_964621.2	0.165051	0	0.08494	0.118349	0.144691	0.191265
XR_003888710.1	0.045407	0.153968	0.110704	0.329814	0.000828	0.288106
TCONS_00041199	0.771516	0.586434	0.351949	0.347106	0.292823	0.408469
TCONS_00038622	0	0	8.6167	2.33177	2.44096	3.82693
TCONS_00038621	1.70799	2.26239	1.18056	3.71975	3.56878	2.10741
XR_003888744.1	0.254772	0.161324	0.058882	0.206086	0.073353	0.079994
TCONS_00038636	0.57899	3.02334	2.77739	4.58649	6.53749	5.2986
TCONS_00038659	0	0	0.293515	0	0	0
TCONS_00038664	0	0	0.264372	0.640182	0.537509	0.359476
TCONS_00038663	0.900779	0.785195	1.23407	1.19101	0.918346	1.2114
TCONS_00038658	0.670197	0.498726	0.189988	0.66228	0.521369	0.268218
TCONS_00038657	0.311254	0.394763	0.067033	0.234838	0.897808	0.276781
XR_003888742.1	2.61496	0.375472	0.180399	0.016415	0.076434	0.333693
XR_003888741.1	0.084761	0.022104	0.053859	0.018152	0.23611	0.065926
XR_003888745.1	0.694218	0	0	0	0	0
XR_003888746.1	0	0	51.3663	0	0	21.5908
XR_003888743.1	0.022989	0.008929	0	0.244714	0.047584	0.047235
XR_964634.2	42.0558	50.6035	28.3916	59.8085	58.4842	33.3954
XR_003888773.1	0	0	0	0	0	0
XR_003888774.1	0	0	0	0	0.006488	0
XR_003888775.1	0	0	0	0	0	0
TCONS_00038742	0.821578	1.04465	0.773799	0.864024	0.687134	0.715169
TCONS_00041354	0.08508	0.063547	0.056191	0.504655	0.052756	0.066084
XR_003888776.1	0.161086	0.120647	0.137861	0.054727	0.110767	0.085903
XR_964630.2	0	0	0	0	0	0
TCONS_00038812	0.82147	0.284329	0.377237	0.631163	0.481301	0.44078
XR_003888734.1	0	0	0	0	0	0
TCONS_00038891	0	0.247213	0.039953	0.117799	0.161932	0.042818
XR_003888750.1	0	0	0	0	0	0
XR_003888748.1	0	0	0	0	0	0
XR_003888749.1	0	0	0	0	0	0
XR_003888751.1	0	0	0	0	0	0
XR_003888747.1	0	0	0	0	0	0
XR_003888793.1	0.349487	0.04351	0.172132	0.215707	0.286113	0.674116
TCONS_00041493	0.233024	0.92525	0.485218	0.72129	0.70104	0.680568
XR_003889091.1	0	0	0.127186	0	0.035433	0.0499
TCONS_00044953	0.17201	0.379941	0.33089	0.157252	0.046549	0.207828
TCONS_00041588	0.117114	0.923879	0.143856	0.401336	0.145486	0.988595
TCONS_00041592	0.097838	0.15365	0.650162	0	0	0.287988
TCONS_00041523	0.176665	0.244798	0.019917	0.411582	0.002957	0.266921
XR_003888971.1	0.194316	0.08003	0.090764	0.181287	0.256946	0.144383
XR_965704.2	0.216032	0	0.056265	0	0	0.058011
TCONS_00044919	0.788329	0.789949	0.511121	1.21076	0.997299	0.760042
TCONS_00044922	0.241655	0.218692	0.22253	0.248599	0.250802	0.192859
XR_003888891.1	3.27393	2.64844	2.70923	4.83527	3.02524	4.43971
XR_003889007.1	0	0	0	0	0	0
TCONS_00041728	0.411756	0.542368	0.497267	0.356835	0.277975	0.645589
TCONS_00041731	0.867372	0.298389	0.417051	0.381431	0.389673	0.209296
TCONS_00045048	0	0	0.259437	0	0	0
XR_003889120.1	0	0.424893	0.190254	0	0	0
TCONS_00045056	0.123253	0.157542	0.068143	0.208079	0.14968	0.255508
TCONS_00045054	0.635433	0.060844	0.280543	0.218635	0.103529	0.152251
TCONS_00045055	0.345177	0.009386	0.366114	0.066073	0.04466	0.138725
TCONS_00045057	0.123843	0	0.174172	0.070736	0.420869	0.109176
XR_964637.2	40.0689	73.0777	122.541	100.732	62.3009	101.51
TCONS_00045099	0.130879	0.081601	0.376615	0	0.374868	0.29977
XR_003889100.1	0	0.119361	0.045686	0.081247	0	0.185375
TCONS_00045116	0.170405	0.065363	0.521318	0.352831	0.161346	0.507121
XR_003888961.1	0.041857	0.012687	0.011752	0	0	0
XR_003888962.1	0.061058	0.019594	0	0.052201	0	0
XR_003888915.1	0	0	0	0.092439	0	0
TCONS_00045163	0.346626	0.218749	0.331861	0.128731	0.367068	0.241173
XR_003888959.1	0	0	0	0	0	0
TCONS_00041880	0.354511	0.285226	0.224502	0.55708	0.23818	0.178044
TCONS_00041881	1.74129	0.785635	0.736381	1.36591	0.691756	0.947761
XR_003888987.1	0	0	0	0	0	0.021913
TCONS_00045258	0.834087	1.58803	0.747836	3.62601	0.612439	4.70465
TCONS_00045259	0.631749	0.475043	0.163919	2.51224	0.142569	1.1888
TCONS_00041949	0.456614	0.293001	0	0.199849	0.257746	0.278331
TCONS_00041948	0.140421	0.259525	0.266758	0.451443	0.11975	0.46806
XR_003889049.1	0	0	0	0	0	0
XR_003888898.1	1.41726	0.70889	0.707549	0.855772	0.894012	1.27692
TCONS_00042044	0.337409	0.422955	0.397684	0.180609	0.076854	0.29273
TCONS_00045402	0.126424	0	0.484779	0.219885	0	0.072429
XR_003889041.1	0.233212	0	0	0	0	0
TCONS_00042080	0.170719	0	0.243457	0.044292	0	0.04234
TCONS_00042088	1.32564	0.872148	0.785062	0.832696	0.948966	1.01205
XR_003888894.1	0.137422	0	0.005979	0.151435	0	0.007824
XR_964645.2	2.91003	1.7571	1.952	2.84027	2.15283	2.95597
TCONS_00042111	0.391861	0.478011	0.322642	0.419322	0.541024	0.501008
XR_003888960.1	0.040343	0	0	0.019539	0	0
TCONS_00045487	0	0.876	0.874018	0.674605	0	0.485912
XR_003888890.1	0	0	0	0	0	0
TCONS_00045502	0.196136	0.461378	0	0	0.139246	0.195302
XR_003888964.1	11.5575	10.9278	10.0469	11.9741	14.1979	12.4835
XR_003888965.1	6.00847	7.03563	5.15422	6.10064	8.12113	6.41061
TCONS_00042163	0.280129	0	0	0	0	0.053155
TCONS_00045521	0	0.333182	0.077102	0.074471	0.259654	0
XR_003888957.1	0.068009	0	0.087021	0	0.105661	0.017404
XR_003888958.1	0.025434	0.129016	0	0.027985	0.088024	0.121135
TCONS_00042197	0.058241	0.16844	0.04006	0	0	0
TCONS_00042219	1.6152	1.72482	1.86225	1.24729	1.6224	1.82268
TCONS_00042216	1.19266	1.35919	2.11551	0.733347	0.836385	0.514979
TCONS_00042218	1.03121	0.96982	0.969897	0.806058	1.03468	2.01368
TCONS_00045578	0.090204	0.926787	0.15873	0.242558	0.215419	0.412459
XR_964646.1	0	0	0	0.033019	0	0
TCONS_00042288	0.182459	0.378095	0.021085	0.24643	0.014219	0.122665
XR_003888863.1	0	0	0	0	0	0
XR_003888864.1	0.426871	0.167479	0.379787	0.141102	0.164039	0.202352
TCONS_00042417	0	0.074245	0	0.664241	0.009829	0.036592
TCONS_00045743	0	0	5.58884	0.014479	3.34985	0.001391
TCONS_00042371	0.090505	0.164041	0.564124	0.10376	0	0.416374
XR_003888997.1	0.029042	0.054847	0	0.086367	0	0
TCONS_00042374	0.026627	0.009746	0.413711	0.005831	0.009166	0.006116
XR_003888994.1	2.13275	0.812151	1.08368	1.02364	0.612764	0.77036
TCONS_00042399	1.41245	0.919899	0.669727	1.0656	0.600016	0.512102
TCONS_00042373	1.03278	0.559932	0.767516	0.917839	0.597176	0.629811
TCONS_00042377	0.984309	1.13124	0.847488	0.511827	0.249682	0.64658
TCONS_00042367	0.91514	0.317948	0.379784	0.707438	0.495277	0.32464
TCONS_00042397	0.890355	0.964891	0.74139	0.887744	0.401775	0.468982
TCONS_00042366	0.713825	0.195186	0.473239	0.150746	0.040785	0.086691
TCONS_00042365	0.70663	1.08833	0.411276	0.583219	0.437407	0.556124
TCONS_00042385	0.588604	0.446057	0.06614	0.561057	0.234424	0.219302
TCONS_00042398	0.546677	0.46171	0.412275	0.525987	0.554871	0.12229
TCONS_00042381	0.536577	0.28301	0.369342	0.587883	0.353691	0.286333
TCONS_00042354	0.383691	0.188762	0.445488	0.211099	0.172398	0.051658
TCONS_00042380	0.30139	0.089177	0.243465	0.307716	0.189398	0.341253
XR_003888995.1	0.230968	0.088102	0.025953	0.042588	0.010189	0.051943
TCONS_00045696	1.56462	0.583551	1.66912	0.13276	0.109907	0.189771
TCONS_00045736	3.1495	1.51288	3.37265	1.19702	3.58529	3.25335
TCONS_00045705	0.908609	1.01243	1.30742	0.605057	0.770851	1.46274
TCONS_00045737	0.558345	5.12211	4.62685	1.56812	0.426052	0.387721
TCONS_00045695	0.262299	0.121057	0.141565	3.20774	0.094041	2.6012
TCONS_00045767	3.68053	0.286579	4.47597	2.22862	2.9807	3.65965
TCONS_00045766	3.22451	4.2914	5.27792	2.89528	1.62682	2.4195
TCONS_00045704	2.0896	2.44585	2.24811	2.28176	2.22381	2.5975
TCONS_00045718	8.67139	1.74722	5.8437	4.07087	0	3.46793
TCONS_00045735	4.40207	5.09973	6.63925	3.61748	3.93242	3.23192
TCONS_00045703	2.61521	1.40527	3.00297	1.97979	1.27222	2.635
TCONS_00045744	1.20984	0	0.776288	0	0	0.30613
TCONS_00045745	1.14211	1.45009	1.53844	0.443863	0.21562	0.182857
XR_003888993.1	0	0	0	0	0	0
TCONS_00045810	0.890911	0.673333	0.580216	0.662354	0.427706	0.544998
XR_003888872.1	0	0	0	0	0	0
XR_003888873.1	0	0	0	0	0	0
XR_003888871.1	0	0	0	0	0	0
XR_003888870.1	0	0	0	0	0	0
TCONS_00042491	0.976543	0.786324	0.691225	0.933291	0.361608	0.797738
XR_003888874.1	0.153271	0.097113	0.160564	0.038471	0.170024	0.039366
TCONS_00045827	1.49684	0.552167	0.309384	0.303866	0.239617	0.549532
XR_003889109.1	0.031936	0.067632	0	0.0823	0.074024	0.015019
XR_003889110.1	0.030138	0.11292	0	0.034315	0.01396	0
XR_003889108.1	0	0	0.055705	0.096107	0	0.031018
TCONS_00042497	0	0	0.040646	0	0.315558	0
TCONS_00045850	0.438914	0.57877	0.356943	0.009612	0.191363	0.195178
XR_003888949.1	0.099199	0	0.047802	0	0.111349	0
XR_003889053.1	0.10891	0.09649	0.034158	0.026401	0.186753	0.001008
TCONS_00042517	0.301282	0	0	0	0	0
XR_003889013.1	0.375148	0.242036	0.050339	0	0.311715	0
TCONS_00042536	0.392778	0.051019	0	0.122432	0.327013	0
XR_003889112.1	0.029358	0.006651	0	0	0	0
TCONS_00042597	0.022284	0.465036	0	0.506908	0	0.420271
TCONS_00045978	0.088486	5.82532	0.028595	7.14997	0	7.45937
XR_003889087.1	0	0.050249	0.025836	0	0	0
XR_003889086.1	0	0	0	0	0	0
XR_003889088.1	0	0	0	0	0	0
TCONS_00042643	0	0.069127	0	0.165582	0.373553	0.0396
TCONS_00042639	0.480668	0.492236	0.185807	0.518225	0.481666	0.432743
TCONS_00042635	0.623133	0.717103	1.1086	1.29988	0.768259	1.01438
TCONS_00042640	0.482299	0.495811	0.381421	0.595813	0.218483	0.6561
XR_003888876.1	0	0.092862	0.00896	0.034833	0.160661	0.0679
XR_003889025.1	0	0	0	0.008877	0	0.113843
TCONS_00042659	0	0	0.264272	0	0	0.093575
XR_003889060.1	0	0.642281	0.638395	1.26473	0.016778	0
XR_003889027.1	0.396663	0	0.008337	0	0	0
XR_003889028.1	0.059078	0.053466	0.111812	0.213097	0	0.057423
XR_003889026.1	0.061779	0	0.08235	0.09694	0.150802	0.126107
TCONS_00042662	0.313049	0.22928	0.204273	0.317988	0.643055	0.187645
TCONS_00046066	0.673175	1.18813	0.637984	0.666422	1.49128	0.595515
TCONS_00046073	0.568348	0.425788	0.231165	0.60055	0.54508	0.359199
TCONS_00046059	0.390154	0.244663	0.307604	0.294209	0.094753	0.70597
TCONS_00046063	0.696856	0.736147	0.331156	0.79726	0.761641	0.860775
TCONS_00046055	0.532316	0.018781	0.446109	0.631258	0.323259	0.312614
TCONS_00046058	0.475519	0.672653	0.836132	0.625029	0.075089	0.428411
TCONS_00046069	0.456793	0.14774	0.365152	0.207245	0.15664	0.366897
TCONS_00046061	0.436761	0.392425	0.121025	0.433883	0.690567	0
TCONS_00046056	0.402571	0.068071	0.049189	0.025581	0.18789	0.033542
TCONS_00046074	0.388772	0.508933	0.566333	0.591337	0.735657	0.566645
TCONS_00046068	0.344902	0.235328	0.111824	0.49793	0.400669	0.935293
TCONS_00046067	0.279067	0.241063	0.22865	0.298568	0.429922	0.596951
TCONS_00046060	0.089598	0.231795	0	0	0.057062	0.385158
TCONS_00042663	0.22562	0.215346	0.155084	0.299544	0.372625	0.275596
TCONS_00046116	0	2.19839	0	0	0	0
TCONS_00042688	0.157617	1.04399	0.077136	0.333469	0.265318	0
TCONS_00046107	0.047935	1.885	0	0	0	0
TCONS_00046118	1.5851	0.044048	0	0	0	0
TCONS_00046115	1.22979	0.110354	0.261039	0.691677	0.679389	0.84434
XR_003889002.1	0	0.344422	0	0	0	0.068765
XR_003889115.1	0	0	0	0	0	0
XR_003889114.1	0	0.030086	0.160581	0.028447	0.143688	0.150108
XR_003889113.1	0	0.008027	0	0.009726	0	0
XR_003889116.1	0	0.059621	0	0.065175	0	0
XR_003889092.1	0	0	0.007876	0.001193	0.000495	0.003314
XR_003889093.1	0.005196	0.023128	0	0	0	0
XR_003889121.1	0	4.63978	0	10.2683	6.12854	7.41373
TCONS_00046220	0	0.608568	0.306141	0.135257	0.280754	0.167465
XR_003889065.1	0	0	0	0	0.179344	0.084351
XR_003889066.1	0.113386	0.198787	0.316937	0.175884	0.089867	0.25154
XR_964650.2	0	0	0	0	0	0
XR_964651.2	0	0.040092	0.062008	0	0.030655	0
XR_003888886.1	0.265686	0.04567	0.339436	0.250391	0.036075	0.129141
XR_003888883.1	0	0	0	0	0	0
XR_003888884.1	0	0	0	0	0	0
XR_003888881.1	0	0	0	0	0	0
XR_003888885.1	0	0	0	0	0	0
XR_003888882.1	0.0097	0	0	0	0	0.055826
TCONS_00042817	0.397941	0.454714	0.371056	0.271656	0.576362	0.054151
TCONS_00042832	0.53069	0	0	0	0	0
TCONS_00042890	27.8515	24.6969	11.2874	15.0796	16.6537	25.7737
TCONS_00046445	6.297	10.2746	0	1.12644	3.76913	4.24038
TCONS_00046447	0.262705	3.86745	0	0	0.479459	0.295024
XR_964661.2	0.050715	0	0.120437	0	0.138513	0.236045
TCONS_00046489	0.139664	0.462675	0.214923	0.268551	0.173448	0.127588
TCONS_00042988	0.046177	0	0	0	0.184896	0.048849
TCONS_00046493	0.487734	0.271642	0.490049	0.216215	0.302476	0.632992
TCONS_00043004	0	0.157675	0.091341	0.23325	0	0.035918
TCONS_00046515	0.430325	0.159049	0.03783	0.104166	0.065231	0.102565
XR_003889083.1	0	0	0	0	0	0
XR_003889082.1	0.160625	0.726319	0.382859	0.550838	0.160432	0.250879
XR_003888875.1	0	0.099754	0	0	0	0
XR_003888869.1	0	0	0	0	0	0
XR_003888868.1	0	0	0.063651	0	0	0
TCONS_00043151	0	0	0	0	0.434221	0
TCONS_00043157	0	0.583722	0.754478	0	1.11086	0
TCONS_00043082	0.882796	0.201347	0.024901	0.179025	0.184367	0.360347
TCONS_00046606	2.81658	1.18621	0.805792	0.764124	0.205586	0.759813
TCONS_00046645	2.78653	0.470467	0.579314	0.2091	0.62942	0.944607
TCONS_00046666	0.376533	0	0	0	0.464477	0.177908
XR_003888867.1	0.408369	0	0.334867	0.2683	0.485686	0.79814
TCONS_00043159	0.568051	0.171465	0.13125	0.407426	0.541568	0.53681
TCONS_00043145	0.090934	0.078401	0.005501	0.074784	0.474996	0.278224
TCONS_00043131	0.622007	0.140294	0.032173	0.257341	0.874946	0.501009
TCONS_00043094	0.632794	0.864241	0	0	0.122157	0.05707
TCONS_00043102	0.559895	0.67317	0.188121	0.137073	0.173774	0.212937
TCONS_00043133	0.447217	0.229281	0	0.130967	0.392663	0.066276
TCONS_00043132	0.399165	0.029606	0	0.454714	0.506151	0
TCONS_00043098	0.832855	0.950548	0.375874	0.226567	0.264755	0.182035
TCONS_00043115	0.447026	0	0.010172	0.589367	0.11959	0
TCONS_00043144	0.116591	0	0	0.06589	0.320901	0.025837
TCONS_00046721	0	0	0	0.3209	0.323613	0.125016
TCONS_00046732	3.12355	0.552858	0.86898	0.442643	0.457358	0.419053
TCONS_00046722	2.13816	0.238865	0.340278	0.344513	0	0.01262
XR_003889009.1	0	0	0	0.151292	0.097117	0.032655
XR_964662.2	1.1009	0.314019	0.754781	0.846134	0.945741	1.14631
XR_003888921.1	0	0	0	0	0	0
XR_003888904.1	0.269757	0.085845	0	0.207029	0.03938	0.099263
TCONS_00043288	0.281254	0.393169	0.44201	0.330276	0.360986	0.255469
TCONS_00043316	0.417649	0.599168	0.207307	0.693097	1.18507	1.10728
XR_003889058.1	0.133748	0.644334	0.091211	0.028677	0	0.054214
XR_003889031.1	0	0	0	0	0	0
XR_003889030.1	0	0.021167	0	0	0	0
XR_003889089.1	1.21117	1.63982	0	0	0	0
XR_003889020.1	0.15092	0.125199	0.057393	0.153998	0.012859	0.152887
TCONS_00043360	0.14268	0.070981	0.107691	0.437052	0.160854	0.129053
TCONS_00046941	0.002814	0.201667	0.287919	0.582956	0.159162	0.329694
TCONS_00046940	0.460043	0.405847	0.363277	0.452353	0.297307	0.475165
TCONS_00046939	0.431623	0.086773	0	0.180739	0.147701	0.183002
TCONS_00046937	0.260678	0.267711	0.038619	0.430188	0.215603	0.380975
TCONS_00046935	0.189834	0.252595	0.222064	0.239025	0.192211	0.226931
TCONS_00046961	0.185899	0.15769	0.340043	0.367753	0.166964	0.080869
TCONS_00046960	0.184023	0.153711	0.113031	0.267143	0.191188	0.427418
TCONS_00046934	0.108907	0.122979	0.155693	0.152137	0.32894	0.095678
TCONS_00046938	0.036176	0.111879	0.281815	0.133218	0.21115	0.314341
TCONS_00043375	0.276838	0.470042	0.040025	0	0.043778	0.03289
TCONS_00043389	0.322297	0.564349	0.110616	0.221829	0.164076	0.311338
XR_003889117.1	0.851495	0.063435	0.093393	0	0	0
TCONS_00047081	0.448293	0.520237	0.163743	0.559705	1.07443	0.28187
TCONS_00047102	1.07115	0.071535	0.432164	0.002203	0.010292	0.514178
XR_003889080.1	0.066171	0	0.186661	0	0	0.060155
TCONS_00047138	0.154584	0.193345	0.070517	0.3286	0.236031	0.070494
XR_964669.2	0.001281	0	0	0	0	0
XR_003889048.1	0	0.019712	0	0	0	0
TCONS_00043572	0.618215	0.42967	0.507021	0.272663	0.178202	0.076287
TCONS_00043591	0	0.278438	0	0	0	0
XR_003889073.1	0	0	0	0	0	0
XR_003889075.1	0	0	0	0	0	0
XR_003889074.1	0	0	0	0	0	0
TCONS_00047257	0	0	0	0	0	0
XR_964673.2	0	0.187051	0	0	0	0
XR_964672.2	0.505487	0	0.162212	0.227317	0.319497	0.158201
XR_964678.2	0	0	0	0	0	0
XR_003889014.1	0.035251	0	0	0	0	0.098328
XR_003888970.1	0.231188	0.033068	0.166611	0.076202	0.151315	0.122358
XR_964676.2	0.031135	0	0	0.011754	0	0.092073
TCONS_00047449	0.147939	0.158027	0.310846	0	0	0.266301
XR_964675.2	0	0	0.018711	0	0	0.026845
XR_003888982.1	0	0	0	0	0	0
XR_003888980.1	0	0	0.078848	0	0	0
XR_003888981.1	0	0	0	0	0	0
XR_003888877.1	0.311608	0.013296	0.645475	0	0.077262	0.029998
XR_003888878.1	0.092925	0.391667	0	0	0	0.21129
TCONS_00047634	0.365653	0.351629	0.492316	1.46465	2.95622	0.788362
XR_003889119.1	0.092148	0	0	0.037575	0.10458	0.05312
TCONS_00044131	0	0.049241	0	0.054607	0.089429	0.36647
TCONS_00047810	0.464684	0	0	0	0	0
TCONS_00044150	0.523363	0.47998	0.018458	0	0.220943	0.240266
TCONS_00047849	0.152558	0.584406	0.577808	0.403889	0.111745	1.14049
XR_964683.2	0.701984	0.528794	1.72606	1.89735	2.5207	0.942593
XR_003889017.1	0	0	0	0	0	0
XR_003889016.1	0	0	0	0	0	0
XR_003889018.1	0	0	0	0	0	0.065035
XR_003889015.1	0.044756	0.018799	0.056093	0.036714	0.072309	0.017792
XR_003888862.1	0.376429	0.482164	0.795979	0.630154	1.21282	0.212874
XR_964682.2	6.75923	7.20485	8.95283	10.7803	7.18524	14.3918
XR_003888946.1	0	0	0	0	0	0
XR_965781.2	0	0	0	0.011026	0	0.060036
XR_003888944.1	0.100432	0	0	0	0	0.023662
XR_003888947.1	0	0	0.00712	0.0404	0	0
XR_003888939.1	0	0	0	0	0	0
XR_003888940.1	0	0	0	0	0	0
XR_003888941.1	0	0	0	0	0	0
XR_003888937.1	0	0	0	0	0	1.3249
XR_003888945.1	0.039933	0	0	0	0	0
TCONS_00044425	1.08477	0.701179	0.764645	1.48797	1.37972	1.44875
XR_003888938.1	1.24972	1.87238	1.86558	2.09997	1.44774	0
TCONS_00044507	0.212193	0.702633	0.700927	0.802518	1.01718	0.543215
TCONS_00044540	0.682882	0.300337	0.295666	0.756812	0.234937	0.407771
TCONS_00048297	0	0.408913	0	0	0	0
TCONS_00044601	3.18849	4.49024	2.72191	5.3686	4.14707	0.789328
XR_003888936.1	4.24506	2.81675	2.26585	2.74301	2.45547	3.62595
TCONS_00048320	0.423432	0	0.165134	0.154717	0.652518	0.153108
TCONS_00048326	0.304259	0.52147	0.392034	0.345801	0.219022	0.410301
TCONS_00048330	0	0	0	0.366664	0	0.068361
TCONS_00044660	0.618542	0.557968	0.036421	0.489095	0.424173	0.516771
TCONS_00044717	0	0.449324	0	0	0.003375	0
XR_003888953.1	0.206395	0.247462	0.486194	0.18314	0.5876	0.015649
TCONS_00044715	0	0	0	0	0.417099	0
TCONS_00048335	0.236774	0.337997	0.340038	0.198023	0.259872	0.375901
TCONS_00044714	0.203479	0.474947	0.456867	0.331037	0.281655	0.142125
TCONS_00044818	0	0.224976	0.034813	0.082256	0.184032	0.330179
TCONS_00044819	0.373645	0	0	0	0	0
XR_003889085.1	0.925942	0.743296	0.20839	0	0.311374	0
XR_172564.3	4.78939	6.27553	1.79354	1.87275	1.94806	1.92132
XR_965946.2	2.77526	4.98919	0.769849	2.67158	0.165993	3.59015
XR_003888973.1	0	0.043353	0	0	0	0
[truncated: 5,436 more rows]

## Sheet: fold change 
Note：Significant differential genes are marked in yellow							Not colour marked are non - significant DEMs, DELs, DECs
lncRNA					miRNA
lncRNA_ID	log2FoldChange				sRNA	log2FoldChange				circRNA	log2FoldChange
XR_003890179.1	-0.241768				fru-let-7a	-0.119566				circ_0000002	-1.3156
XR_003886971.1	-2.70549				fru-let-7b	0.357338				circ_0000003	2.5929
XR_003889853.1	-3.48019				fru-let-7d	0.0739176				circ_0000004	-2.3481
TCONS_00095965	-0.268389				fru-let-7e	0.319193				circ_0000006	0.74638
XR_965689.2	-0.324869				fru-let-7g	-0.0738078				circ_0000008	2.5929
XR_003886383.1	1.65915				fru-let-7h	0.644406				circ_0000009	-2.6316
XR_965794.2	-0.314417				fru-let-7i	0.270773				circ_0000010	-3.3115
XR_003888983.1	--				fru-let-7j	0.402387				circ_0000013	3.2473
XR_003890798.1	--				fru-miR-1	-0.649018				circ_0000016	-1.9001
XR_003888219.1	-3.49525				fru-miR-100	-0.593398				circ_0000017	1.257
XR_003890931.1	-0.548671				fru-miR-101a	0.00913925				circ_0000018	1.279
TCONS_00107376	-2.19051				fru-miR-101b	-0.0710853				circ_0000019	-0.038017
XR_003889004.1	-3.50671				fru-miR-103	0.611911				circ_0000020	-1.3108
TCONS_00144126	-3.29035				fru-miR-10b	0.174299				circ_0000023	-1.3108
TCONS_00043572	-1.38732				fru-miR-10c	-0.0802892				circ_0000024	4.2941
TCONS_00143312	-0.817828				fru-miR-10d	0.0190418				circ_0000025	-3.3488
TCONS_00083390	0.546487				fru-miR-122	0.789838				circ_0000026	2.5929
XR_003888307.1	0.228865				fru-miR-124	-0.671983				circ_0000029	-2.4755
XR_003887607.1	--				fru-miR-125a	-0.422094				circ_0000033	-3.4793
TCONS_00010030	0.0783936				fru-miR-125b	-0.709488				circ_0000034	3.1864
TCONS_00015511	0.837394				fru-miR-126	-0.566996				circ_0000035	3.3233
TCONS_00015512	-0.32415				fru-miR-128	-0.604238				circ_0000036	3.8295
TCONS_00041047	-0.0773936				fru-miR-129	-0.317086				circ_0000037	-2.3099
TCONS_00122824	9.73639				fru-miR-130	-0.743386				circ_0000040	-1.9001
TCONS_00058981	0.324312				fru-miR-132	-0.342269				circ_0000041	-0.45881
XR_003889023.1	--				fru-miR-133	-1.16503				circ_0000045	0.15217
XR_003888747.1	--				fru-miR-135a	-0.35743				circ_0000046	0.74683
TCONS_00129116	2.10025				fru-miR-135b	-0.299124				circ_0000047	0.43325
TCONS_00008301	0.404226				fru-miR-137	-1.21352				circ_0000048	-0.055263
XR_003890046.1	2.23274				fru-miR-138	-0.162784				circ_0000049	-1.9325
XR_003885928.1	--				fru-miR-140	-0.822193				circ_0000050	-0.12494
TCONS_00063342	0.458857				fru-miR-142	-0.340735				circ_0000051	-1.9001
TCONS_00063343	-0.443744				fru-miR-144	-0.583087				circ_0000052	-0.47354
TCONS_00063344	-6.74094				fru-miR-148	0.326589				circ_0000053	-1.9001
XR_003887760.1	-0.324986				fru-miR-152	0.287043				circ_0000054	-2.4513
XR_003886675.1	--				fru-miR-153a	-0.600954				circ_0000058	-2.8997
XR_003887020.1	-2.7055				fru-miR-153b	0.17657				circ_0000061	-0.038791
TCONS_00136953	-0.242397				fru-miR-15a	0.125302				circ_0000062	-0.10363
TCONS_00029917	1.28055				fru-miR-15b	0.176322				circ_0000064	-1.3156
TCONS_00026063	0.496728				fru-miR-16	0.110546				circ_0000065	-1.9325
XR_003887335.1	3.82507				fru-miR-17	0.532104				circ_0000066	-2.3099
TCONS_00026064	0.252322				fru-miR-18	0.334779				circ_0000070	1.415
TCONS_00100689	0.386251				fru-miR-181a-3p	0.0596668				circ_0000071	3.2473
TCONS_00110340	0.387627				fru-miR-181a-5p	-0.423316				circ_0000072	-3.6639
XR_003890510.1	-0.146324				fru-miR-181b	0.0526982				circ_0000075	6.992
TCONS_00020088	-0.072638				fru-miR-182	-0.100635				circ_0000081	1.2325
XR_003885844.1	2.65195				fru-miR-183	0.434962				circ_0000082	3.1864
TCONS_00020086	0.339837				fru-miR-184	0.0421551				circ_0000083	3.2473
TCONS_00020087	2.04561				fru-miR-187	-0.665436				circ_0000084	-1.2071
XR_003888233.1	-1.42147				fru-miR-190	-0.752461				circ_0000085	-3.9109
XR_003889486.1	--				fru-miR-192	1.85645				circ_0000086	-0.41573
XR_003890616.1	--				fru-miR-193	0.359504				circ_0000087	1.6002
TCONS_00011341	0.53762				fru-miR-194	1.65299				circ_0000088	0.0064411
XR_003886615.1	-0.459579				fru-miR-196a	-2.11698				circ_0000092	-2.6316
XR_003890064.1	2.93968				fru-miR-196b	-1.20634				circ_0000093	-1.9001
XR_964454.2	--				fru-miR-199	-0.401135				circ_0000095	-2.8997
TCONS_00143277	0.678512				fru-miR-19a	-0.883407				circ_0000097	0.25825
XR_003888465.1	--				fru-miR-19b	-0.0313234				circ_0000098	-0.32935
XR_003890435.1	--				fru-miR-20	0.403082				circ_0000100	-1.9325
TCONS_00003468	0.910677				fru-miR-200a	0.154249				circ_0000101	2.2574
XR_003886218.1	-0.038408				fru-miR-200b	0.210726				circ_0000102	-0.0084626
XR_003889318.1	--				fru-miR-202	-0.492747				circ_0000103	-2.8945
XR_003885849.1	-0.618912				fru-miR-203	0.588279				circ_0000105	-2.3099
XR_003891309.1	--				fru-miR-204a	-0.84099				circ_0000106	-2.3149
TCONS_00081637	1.15911				fru-miR-205	0.282854				circ_0000107	-3.3146
TCONS_00143112	-0.412288				fru-miR-21	0.654386				circ_0000108	-2.558
XR_003890284.1	2.37304				fru-miR-210	0.00259941				circ_0000109	-3.4818
XR_003885855.1	--				fru-miR-212	0.801796				circ_0000110	-1.3156
XR_003891028.1	1.03412				fru-miR-214	-0.284936				circ_0000111	-1.9965
XR_003888223.1	1.58258				fru-miR-216a	-0.898058				circ_0000112	5.1953
XR_964555.2	-0.053434				fru-miR-216b	-0.343034				circ_0000113	-4.7282
XR_964997.2	2.57802				fru-miR-217	-0.357249				circ_0000117	-2.8997
XR_003890305.1	1.93657				fru-miR-218a	-0.1498				circ_0000118	-3.3146
XR_003886711.1	-4.77564				fru-miR-218b	-0.0209106				circ_0000120	4.3215
TCONS_00121918	0.274979				fru-miR-219	-0.463496				circ_0000123	-2.1223
TCONS_00127546	-0.357375				fru-miR-221	0.855814				circ_0000124	-1.9001
XR_003889330.1	--				fru-miR-222	0.620783				circ_0000127	-1.0382
TCONS_00098896	-1.47362				fru-miR-223	0.601407				circ_0000130	-2.6316
TCONS_00061232	3.25638				fru-miR-22a	-0.138988				circ_0000131	2.1699
TCONS_00016341	-0.963261				fru-miR-22b	-0.0200208				circ_0000132	3.8295
XR_003891650.1	--				fru-miR-23a	0.411037				circ_0000133	3.1864
TCONS_00086811	-0.572951				fru-miR-23b	-0.0755254				circ_0000134	-2.3099
XR_003889720.1	--				fru-miR-24-3p	-0.172875				circ_0000135	-1.8952
TCONS_00105305	-0.814418				fru-miR-24-5p	-0.393243				circ_0000136	-2.1554
TCONS_00105304	0.200993				fru-miR-25	0.346422				circ_0000142	-1.3108
TCONS_00105303	-1.13327				fru-miR-26	-0.854252				circ_0000143	3.9288
XR_003887939.1	--				fru-miR-27b	-0.128019				circ_0000144	5.6521
XR_003885863.1	-0.356476				fru-miR-27c	0.00159865				circ_0000145	-0.25725
TCONS_00105309	0.675313				fru-miR-27e	-0.62163				circ_0000146	0.78861
XR_003891683.1	--				fru-miR-29a	-0.44214				circ_0000148	2.8358
XR_003886220.1	2.68196				fru-miR-29b	-0.267382				circ_0000150	-2.6316
XR_003887965.1	-0.512323				fru-miR-301	-0.60624				circ_0000151	-3.3094
XR_003887252.1	--				fru-miR-30b	1.23403				circ_0000152	-2.3149
XR_003889347.1	0.0249433				fru-miR-30c	-0.120541				circ_0000156	-3.9273
XR_003886230.1	-0.435274				fru-miR-30d	-0.193114				circ_0000158	-0.39112
XR_003890519.1	-1.05055				fru-miR-338	-1.43798				circ_0000159	0.71096
XR_003889629.1	--				fru-miR-365	0.160221				circ_0000160	-3.1304
TCONS_00081894	0.278599				fru-miR-375	0.245644				circ_0000161	-1.3489
XR_003888434.1	-1.13223				fru-miR-429	0.346685				circ_0000162	-2.8945
XR_003890025.1	--				fru-miR-455	-1.18387				circ_0000163	2.3282
TCONS_00015510	-0.605998				fru-miR-458	-0.45818				circ_0000167	-4.3155
XR_003887621.1	--				fru-miR-460	-0.417214				circ_0000168	-1.8952
TCONS_00039057	-0.878917				fru-miR-489	-0.871842				circ_0000170	-1.9001
TCONS_00124896	0.876089				fru-miR-7	0.456963				circ_0000173	-0.15546
XR_003888794.1	0.720522				fru-miR-9	-0.307198				circ_0000174	-3.8962
TCONS_00140117	0.611147				fru-miR-92	0.478792				circ_0000176	2.8358
TCONS_00076866	0.824008				fru-miR-96	0.0180379				circ_0000177	-3.322
TCONS_00140118	-4.14646				novel_1	-0.236153				circ_0000178	-2.9141
XR_003888689.1	0.0519363				novel_102	0.488106				circ_0000179	-1.3156
XR_003886088.1	-2.64891				novel_115	0.460913				circ_0000190	-3.1199
TCONS_00043360	1.0758				novel_116	-0.824429				circ_0000191	2.2574
XR_003887152.1	--				novel_117	-0.0222474				circ_0000193	-1.3156
XR_003889654.1	-0.894201				novel_12	-0.639306				circ_0000194	-0.1755
TCONS_00044866	5.78524				novel_120	0.596196				circ_0000195	0.2901
TCONS_00060182	-3.18243				novel_122	1.29025				circ_0000196	0.89137
TCONS_00060181	1.14404				novel_123	0.867368				circ_0000197	3.2473
TCONS_00044865	-0.13798				novel_126	-0.97635				circ_0000198	-1.3156
TCONS_00135090	0.429372				novel_128	0.619155				circ_0000200	-1.3156
XR_003887248.1	0.515164				novel_132	0.423712				circ_0000201	-2.9336
XR_003889267.1	0.270477				novel_134	-0.344614				circ_0000203	0.33473
TCONS_00126829	-5.31282				novel_137	-1.09423				circ_0000204	-2.3099
TCONS_00032497	-0.893253				novel_138	-1.59382				circ_0000206	-2.8997
XR_003890976.1	--				novel_144	0.369519				circ_0000207	3.5671
TCONS_00103226	0.808795				novel_145	-0.10855				circ_0000210	-2.6703
TCONS_00023049	-1.29862				novel_146	-0.406304				circ_0000211	-1.3156
TCONS_00023048	-1.6462				novel_150	1.28871				circ_0000213	0.47792
TCONS_00103229	-0.366343				novel_152	-0.827279				circ_0000214	-3.634
TCONS_00131130	0.361923				novel_153	-0.710549				circ_0000215	0.8191
XR_003889158.1	--				novel_155	-0.389729				circ_0000216	-2.8945
TCONS_00132726	-0.164199				novel_158	-0.936077				circ_0000217	0.31617
TCONS_00117615	0.714953				novel_159	-0.927494				circ_0000219	0.27561
TCONS_00112220	-0.177153				novel_16	0.074804				circ_0000220	0.4021
XR_003891149.1	--				novel_160	0.00657698				circ_0000221	-1.9001
TCONS_00050376	0.323988				novel_162	-0.13585				circ_0000222	3.3233
TCONS_00135893	-0.37169				novel_163	0.26337				circ_0000223	-0.55091
XR_003891557.1	3.40669				novel_167	-0.246318				circ_0000224	-1.3108
XR_003886377.1	-0.450629				novel_17	-0.0323666				circ_0000225	3.1864
XR_003889857.1	-3.2341				novel_171	2.29771				circ_0000227	-1.3156
TCONS_00062296	0.221189				novel_174	0.525304				circ_0000230	-0.0612
TCONS_00019354	0.0415861				novel_176	0.58929				circ_0000231	3.2473
TCONS_00119506	0.972245				novel_177	-0.391589				circ_0000232	-1.216
TCONS_00088574	0.15983				novel_180	-0.848175				circ_0000233	-2.2025
XR_003887213.1	-0.815644				novel_183	-0.570941				circ_0000234	-2.6703
TCONS_00001077	0.679988				novel_185	0.594937				circ_0000237	-2.3099
TCONS_00083493	2.10729				novel_186	-0.941252				circ_0000239	3.2473
XR_965761.2	1.62311				novel_193	-0.0280367				circ_0000241	3.2473
TCONS_00083495	-4.28031				novel_199	0.684891				circ_0000246	-4.0388
TCONS_00010935	0.0705051				novel_2	0.0105444				circ_0000248	0.78625
XR_003887943.1	--				novel_205	1.33832				circ_0000249	3.5671
XR_003886367.1	-1.33285				novel_209	0.989736				circ_0000251	0.73873
XR_003891613.1	-0.665081				novel_210	-1.00415				circ_0000252	-5.7683
XR_003885785.1	--				novel_214	0.0734749				circ_0000253	1.4767
TCONS_00046938	0.609717				novel_215	-1.14018				circ_0000256	-3.7904
TCONS_00046939	0.00944439				novel_216	0.438556				circ_0000260	-2.9166
TCONS_00046937	0.823992				novel_219	0.947233				circ_0000262	-1.5999
TCONS_00046934	0.461452				novel_221	0.8389				circ_0000263	1.7511
TCONS_00046935	0.000217651				novel_222	-0.108781				circ_0000264	2.2574
XR_003886694.1	--				novel_224	-0.616027				circ_0000265	0.13873
XR_003888296.1	--				novel_225	-0.647482				circ_0000266	0.40841
XR_003887049.1	2.68837				novel_23	-0.533787				circ_0000268	-1.9001
XR_003889547.1	1.55059				novel_25	-1.44472				circ_0000270	3.2473
XR_003891692.1	-2.7055				novel_251	1.37205				circ_0000271	-4.0097
TCONS_00042380	0.408538				novel_254	3.02977				circ_0000272	-1.3108
XR_965453.2	1.52234				novel_256	0.399588				circ_0000273	-1.3465
TCONS_00065804	-0.577081				novel_257	0.342248				circ_0000274	2.4361
XR_003890715.1	2.67771				novel_258	0.278908				circ_0000275	-3.633
XR_003886315.1	--				novel_26	0.254285				circ_0000276	0.61533
TCONS_00026474	-0.295217				novel_260	3.02977				circ_0000278	-1.9001
XR_965170.2	-1.30888				novel_261	0.342312				circ_0000280	0.97625
XR_003889120.1	-4.24479				novel_265	-1.86186				circ_0000283	-1.9325
XR_003888476.1	-0.288577				novel_27	0.678762				circ_0000287	-1.3108
TCONS_00137498	-4.01847				novel_272	-0.0262153				circ_0000291	-1.9325
TCONS_00137499	-1.08082				novel_275	0.750718				circ_0000292	0.98765
XR_003886640.1	2.67771				novel_278	1.68899				circ_0000293	-2.3481
TCONS_00069728	0.600942				novel_28	0.233557				circ_0000294	-4.4284
TCONS_00096000	-0.213512				novel_281	0.750434				circ_0000295	0.11207
XR_003887055.1	2.68837				novel_287	1.7523				circ_0000296	-1.9001
XR_964703.2	4.11078				novel_292	-2.28151				circ_0000298	-3.7866
XR_003890553.1	--				novel_293	-2.79814				circ_0000299	-1.3156
XR_003889838.1	--				novel_296	1.68899				circ_0000300	2.2574
XR_003887866.1	-0.497628				novel_297	2.29806				circ_0000304	2.1094
XR_003890126.1	--				novel_299	-0.152547				circ_0000305	4.0513
XR_003886008.1	-0.23892				novel_300	-3.44282				circ_0000306	3.907
TCONS_00110156	0.47649				novel_304	-1.55577				circ_0000307	0.60323
TCONS_00110157	2.1901				novel_306	0.114142				circ_0000308	-1.8952
XR_003886056.1	--				novel_312	1.71245				circ_0000309	-2.8997
XR_003891714.1	1.17546				novel_324	2.75163				circ_0000310	0.40533
XR_003890709.1	--				novel_325	1.40309				circ_0000311	3.2473
XR_965567.2	-0.484405				novel_331	0.44954				circ_0000312	-1.3156
XR_003890118.1	-1.17562				novel_333	0.490369				circ_0000313	0.11217
XR_003889156.1	--				novel_337	1.69457				circ_0000315	0.10807
XR_003889488.1	-0.406151				novel_339	0.37818				circ_0000318	3.2473
XR_003886283.1	--				novel_343	-0.845255				circ_0000319	-1.3465
XR_003889575.1	2.67771				novel_346	-0.779265				circ_0000320	-1.3465
XR_003891637.1	1.65612				novel_352	0.2829				circ_0000322	-3.3488
XR_003888201.1	3.91628				novel_353	0.19597				circ_0000323	-0.12154
XR_003889903.1	1.39555				novel_356	0.0448598				circ_0000325	2.2265
XR_003890206.1	--				novel_36	-0.00462988				circ_0000326	-1.3108
XR_003886972.1	--				novel_361	1.32887				circ_0000328	-0.046088
XR_003888582.1	-0.247487				novel_362	-0.173491				circ_0000330	-0.87718
XR_003891552.1	7.65813				novel_365	1.10854				circ_0000332	2.2574
XR_003886032.1	3.56379				novel_366	-0.0280154				circ_0000333	-2.8963
XR_003888566.1	1.20266				novel_367	-3.44666				circ_0000334	2.5929
XR_003891261.1	4.10506				novel_368	-0.18001				circ_0000335	-2.6316
XR_003890130.1	--				novel_371	-1.11269				circ_0000336	0.2097
XR_003886797.1	0.994959				novel_372	0.461359				circ_0000338	2.3115
TCONS_00067985	-1.15488				novel_375	0.2359				circ_0000340	-1.9001
XR_003888270.1	0.300314				novel_389	-1.05301				circ_0000341	-1.388
XR_003888908.1	--				novel_392	1.06337				circ_0000342	3.2314
TCONS_00075431	0.141182				novel_393	-1.03997				circ_0000343	-2.3149
XR_003888541.1	3.1983				novel_398	0.595888				circ_0000344	-1.3108
TCONS_00126557	-0.29066				novel_40	-0.0917412				circ_0000345	-2.8972
XR_003888521.1	-4.83565				novel_400	1.81393				circ_0000347	2.8358
TCONS_00122244	0.0735229				novel_405	-0.668207				circ_0000348	-3.5188
XR_003887047.1	-2.17696				novel_412	-0.888015				circ_0000349	-1.2332
TCONS_00011402	1.10703				novel_414	-0.245018				circ_0000350	-1.5167
XR_966292.2	3.14967				novel_415	0.559613				circ_0000351	3.1864
XR_003889317.1	0.127664				novel_418	0.902273				circ_0000354	0.3987
TCONS_00092589	-2.16502				novel_419	-0.596749				circ_0000356	2.2574
TCONS_00053704	-0.748685				novel_425	0.176441				circ_0000358	-2.6316
TCONS_00053703	0.0140571				novel_427	-2.28151				circ_0000359	-3.6365
XR_003889554.1	-2.1559				novel_428	-0.413359				circ_0000361	2.8112
TCONS_00020554	0.0837089				novel_431	-0.681631				circ_0000364	-2.9336
XR_003886582.1	2.12267				novel_442	0.552495				circ_0000367	3.6055
TCONS_00104716	-0.57201				novel_445	-0.147319				circ_0000368	-4.0362
XR_003891340.1	2.7516				novel_448	-0.345796				circ_0000369	-1.9001
XR_003890085.1	2.6777				novel_455	0.809234				circ_0000371	-0.29718
XR_965205.2	--				novel_457	-0.596642				circ_0000373	-1.0571
TCONS_00120521	4.07047				novel_458	1.59144				circ_0000374	2.3282
TCONS_00009262	-1.01181				novel_462	0.46494				circ_0000376	0.026521
TCONS_00102092	0.446677				novel_463	-2.79814				circ_0000377	-2.6569
TCONS_00102093	-5.53809				novel_464	-0.544884				circ_0000378	2.5929
XR_003888248.1	-3.59846				novel_466	1.31752				circ_0000379	-0.53033
XR_003887802.1	-3.15452				novel_467	-0.23823				circ_0000380	-0.78483
TCONS_00012180	-0.761719				novel_468	-2.2097				circ_0000381	-1.9325
XR_964457.2	--				novel_474	2.49477				circ_0000382	1.3164
XR_003890067.1	--				novel_477	-0.0692494				circ_0000383	-0.16937
XR_965820.2	-3.50671				novel_479	1.91449				circ_0000384	3.1257
TCONS_00035116	-0.0248104				novel_493	-1.26085				circ_0000385	-1.9001
TCONS_00021794	2.49699				novel_494	0.148114				circ_0000387	0.6008
XR_003888215.1	-0.332289				novel_498	-1.18962				circ_0000388	-1.8952
XR_964934.2	-0.453449				novel_499	0.495733				circ_0000389	-0.81496
XR_003887402.1	--				novel_501	-1.23636				circ_0000390	0.72296
XR_003889408.1	--				novel_502	1.07257				circ_0000391	4.0978
TCONS_00095173	0.826235				novel_504	-0.846511				circ_0000392	-0.87049
TCONS_00025890	-1.46893				novel_513	0.179759				circ_0000393	-3.1185
XR_003886195.1	-0.62211				novel_515	2.75095				circ_0000394	-1.3156
XR_003890262.1	1.53102				novel_528	0.361076				circ_0000396	2.5929
TCONS_00135400	-0.787183				novel_530	-2.12127				circ_0000397	-0.11616
XR_003890013.1	0.196619				novel_533	-3.43497				circ_0000400	3.1864
XR_965278.2	--				novel_536	0.245686				circ_0000401	3.2473
XR_003887474.1	-2.61029				novel_537	-0.943929				circ_0000402	3.1864
XR_003890306.1	--				novel_543	-0.385933				circ_0000404	1.0647
XR_003889882.1	-5.15758				novel_555	0.346554				circ_0000407	-1.2737
XR_003888601.1	0.600835				novel_557	-2.2097				circ_0000409	2.5929
XR_003887187.1	2.32026				novel_561	0.128255				circ_0000410	-1.3906
XR_003891449.1	-3.57921				novel_565	1.01827				circ_0000412	-1.9001
XR_003890975.1	-2.64892				novel_566	-0.935833				circ_0000413	3.907
XR_003887980.1	-0.883372				novel_57	0.706894				circ_0000414	-1.9325
XR_003889748.1	-6.99227				novel_570	-0.152547				circ_0000415	-2.0446
XR_003886654.1	--				novel_571	0.372725				circ_0000419	2.5929
XR_003887420.1	-0.58832				novel_572	2.06839				circ_0000420	-3.1168
XR_003885742.1	5.20864				novel_573	1.09028				circ_0000421	3.285
XR_964694.2	2.2786				novel_581	-1.97655				circ_0000424	-3.3109
XR_003890356.1	-2.10363				novel_582	-1.33571				circ_0000425	-1.599
XR_003888488.1	-0.120729				novel_588	1.71404				circ_0000426	-4.9159
TCONS_00112573	-0.322853				novel_590	-0.0808448				circ_0000430	-1.3156
XR_003890900.1	--				novel_592	1.23531				circ_0000433	-1.2915
XR_003885890.1	0.304017				novel_63	0.186032				circ_0000436	-1.8965
XR_003887580.1	--				novel_64	0.23686				circ_0000439	-0.57737
XR_003889189.1	-0.0338432				novel_69	-0.392717				circ_0000440	-1.3156
TCONS_00140916	1.09652				novel_7	0.353022				circ_0000441	-4.2306
XR_003891289.1	--				novel_76	0.137826				circ_0000444	-1.9001
XR_003887988.1	-0.264228				novel_8	1.16452				circ_0000449	3.1864
TCONS_00005364	0.10355				novel_89	0.903886				circ_0000451	-1.0799
XR_003890320.1	--				novel_9	-0.740973				circ_0000453	-1.3156
TCONS_00026267	-0.848298				novel_93	-0.807054				circ_0000455	-2.6316
TCONS_00026268	-0.980509				novel_99	0.589748				circ_0000456	-1.3156
TCONS_00026269	-1.33471									circ_0000458	-2.3149
XR_003889794.1	--									circ_0000459	-1.8952
TCONS_00133330	1.91755									circ_0000462	0.21994
TCONS_00060665	0.612568									circ_0000464	-1.3377
XR_003890720.1	--									circ_0000467	-2.3149
XR_003888182.1	0.825083									circ_0000470	-1.3156
XR_003891281.1	1.05854									circ_0000472	2.8358
TCONS_00069879	-1.79777									circ_0000473	-1.9001
TCONS_00023565	-1.05068									circ_0000474	2.91
TCONS_00069876	0.328554									circ_0000476	-1.3156
XR_003886426.1	-0.473362									circ_0000477	-0.51965
TCONS_00109122	-1.10483									circ_0000480	-0.28477
TCONS_00109121	-0.210271									circ_0000481	2.8358
XR_003889669.1	-1.10995									circ_0000482	-2.9336
TCONS_00089956	-0.314442									circ_0000483	3.9288
TCONS_00062740	-1.63698									circ_0000484	-1.3156
XR_003890768.1	0.366696									circ_0000485	-3.6313
XR_003887893.1	3.8725									circ_0000487	-3.7771
TCONS_00105818	0.70838									circ_0000489	-2.3149
TCONS_00052130	1.48299									circ_0000490	2.5929
TCONS_00087126	-6.82467									circ_0000493	-1.3156
XR_965277.2	--									circ_0000494	-2.8997
XR_003889675.1	-2.51159									circ_0000495	-1.9325
XR_003886669.1	3.1983									circ_0000496	-4.1166
XR_003887970.1	--									circ_0000497	-0.35496
TCONS_00070701	-0.670278									circ_0000498	0.81255
TCONS_00070707	-0.0508067									circ_0000499	-2.3481
XR_003889163.1	-1.9884									circ_0000502	3.6055
XR_003891322.1	--									circ_0000503	0.89614
XR_003885738.1	--									circ_0000505	-1.3156
TCONS_00007982	0.270438									circ_0000506	2.1415
TCONS_00002758	-0.478862									circ_0000507	-3.8953
XR_003889383.1	3.5744									circ_0000508	-0.62599
XR_964827.2	--									circ_0000509	3.387
XR_003889984.1	-0.808598									circ_0000510	2.8358
TCONS_00119369	-0.271689									circ_0000511	-1.3156
XR_003888760.1	--									circ_0000512	-1.3156
XR_003891396.1	--									circ_0000513	3.5671
XR_966141.2	-0.0692521									circ_0000514	4.0513
XR_003891501.1	5.45404									circ_0000515	-2.6703
XR_964580.2	0.280147									circ_0000517	1.0204
TCONS_00096604	0.73393									circ_0000518	3.2868
XR_003889060.1	-0.040739									circ_0000519	-1.3156
TCONS_00025538	-0.244894									circ_0000520	2.5929
TCONS_00076667	-0.441745									circ_0000521	-1.2578
TCONS_00076666	-0.360372									circ_0000522	2.1647
TCONS_00022217	-0.4092									circ_0000523	-1.3156
TCONS_00024110	4.5221									circ_0000524	-0.10904
XR_003890398.1	0.29661									circ_0000525	-2.3149
TCONS_00024112	-0.507956									circ_0000526	-0.17423
TCONS_00102668	5.37415									circ_0000527	1.0755
XR_003891608.1	-5.23553									circ_0000529	-0.71404
TCONS_00029793	-0.146851									circ_0000530	-2.3149
XR_003888727.1	-1.75435									circ_0000531	-1.1103
TCONS_00097439	4.47037									circ_0000532	-0.37785
TCONS_00017875	-1.29988									circ_0000533	4.7224
XR_003891624.1	-2.61031									circ_0000534	-1.9001
XR_003890434.1	3.84469									circ_0000535	2.8358
TCONS_00061211	0.418112									circ_0000536	-1.3156
XR_003889068.1	--									circ_0000537	0.9898
XR_003889648.1	--									circ_0000538	-1.9001
XR_003887072.1	--									circ_0000539	1.3339
XR_003891515.1	-2.97995									circ_0000540	3.1864
XR_003887345.1	0.64766									circ_0000541	-1.8952
XR_003889086.1	--									circ_0000543	1.1612
XR_964914.2	1.37862									circ_0000544	2.8358
XR_003887908.1	-2.64892									circ_0000545	1.9347
TCONS_00045827	-1.07277									circ_0000546	0.74638
XR_003890923.1	--									circ_0000547	2.2574
TCONS_00103253	-0.659363									circ_0000549	0.64067
TCONS_00038891	0.283439									circ_0000550	1.3974
XR_003890856.1	6.69631									circ_0000551	-1.0806
XR_003887827.1	--									circ_0000554	0.53833
XR_965744.2	-0.38957									circ_0000556	-1.275
TCONS_00122586	-0.487547									circ_0000559	-2.6367
XR_003890740.1	-0.261715									circ_0000564	-1.3156
TCONS_00077535	-7.28152									circ_0000566	1.7311
TCONS_00012045	1.25945									circ_0000567	0.63994
TCONS_00012044	-0.776613									circ_0000568	-1.3156
TCONS_00012043	0.198524									circ_0000569	-2.3149
XR_964619.2	--									circ_0000571	3.1864
XR_003891561.1	-1.19699									circ_0000573	-0.58464
XR_003890548.1	--									circ_0000574	-2.8963
XR_003886055.1	--									circ_0000575	1.0666
TCONS_00046220	-0.541671									circ_0000576	2.2574
TCONS_00094162	-0.153485									circ_0000577	-2.9336
XR_003887920.1	--									circ_0000578	-0.032075
XR_003890808.1	0.648126									circ_0000579	-2.6367
XR_003888589.1	0.237254									circ_0000580	-2.6703
XR_003885677.1	--									circ_0000582	-1.3465
TCONS_00054268	1.14837									circ_0000583	-3.1561
TCONS_00095348	-1.14046									circ_0000584	-2.9336
TCONS_00039277	-0.200101									circ_0000585	-1.9001
TCONS_00121591	-0.662292									circ_0000586	1.4187
XR_003888348.1	--									circ_0000587	2.5929
TCONS_00103207	-1.5446									circ_0000588	1.7171
XR_003891150.1	--									circ_0000589	-1.3156
XR_003889242.1	--									circ_0000590	-1.2978
TCONS_00059546	0.439607									circ_0000593	-0.58235
TCONS_00059016	-0.166202									circ_0000595	0.53192
XR_003888581.1	1.59555									circ_0000596	-1.3156
TCONS_00003988	-0.450144									circ_0000597	4.0513
TCONS_00059548	-1.86812									circ_0000598	0.51104
XR_003889514.1	-3.06375									circ_0000599	-2.6316
TCONS_00001585	-0.862514									circ_0000600	1.2614
TCONS_00036588	-1.78535									circ_0000601	3.907
TCONS_00065774	0.919508									circ_0000602	-1.8952
XR_003888376.1	-4.07036									circ_0000604	-1.3156
TCONS_00117635	0.711821									circ_0000605	2.026
XR_003891262.1	3.18597									circ_0000607	-3.1168
XR_003890257.1	--									circ_0000608	-1.3648
XR_003887147.1	1.53946									circ_0000613	-2.3099
XR_003886790.1	--									circ_0000614	-0.15359
XR_003889281.1	3.18596									circ_0000616	3.6055
XR_003890621.1	1.08491									circ_0000617	-1.5
XR_003891652.1	--									circ_0000618	0.3681
TCONS_00080744	-0.166242									circ_0000619	-1.3108
XR_003886077.1	-3.82458									circ_0000620	-2.8963
TCONS_00113954	-1.13997									circ_0000621	-1.1375
TCONS_00091262	-0.117129									circ_0000622	3.1864
XR_003889553.1	-0.407817									circ_0000623	-1.0289
TCONS_00010914	4.11945									circ_0000626	3.907
TCONS_00035836	-0.150449									circ_0000627	1.3042
XR_003891668.1	--									circ_0000629	1.1755
XR_003888824.1	-0.052033									circ_0000631	-20.757
XR_966243.2	--									circ_0000633	4.6429
XR_003888394.1	--									circ_0000634	4.1291
TCONS_00005809	2.76682									circ_0000636	1.7399
XR_003887133.1	-1.14504									circ_0000641	0.71096
XR_003887642.1	-0.43476									circ_0000642	0.049217
TCONS_00066331	0.85552									circ_0000645	2.91
TCONS_00139072	-0.761292									circ_0000646	3.3233
TCONS_00139070	-0.275146									circ_0000656	-3.334
XR_003886585.1	1.91045									circ_0000658	-1.409
XR_003887829.1	--									circ_0000661	0.77546
XR_003886067.1	--									circ_0000662	0.81723
XR_003886404.1	0.890353									circ_0000666	-1.9001
XR_003889819.1	-0.607251									circ_0000667	-1.9325
XR_003889088.1	--									circ_0000668	-3.4823
XR_003890512.1	-0.440067									circ_0000669	-1.9001
XR_003890546.1	--									circ_0000672	-0.82731
TCONS_00004530	-1.17823									circ_0000673	-1.3108
TCONS_00112605	-0.632436									circ_0000674	2.91
TCONS_00055819	0.175954									circ_0000679	-0.5853
XR_003890249.1	--									circ_0000680	-2.6367
XR_003890469.1	--									circ_0000681	-1.3156
XR_003886128.1	0.492674									circ_0000685	0.72269
XR_003890034.1	--									circ_0000688	1.9937
TCONS_00041493	0.357504									circ_0000689	-2.3149
XR_003890495.1	--									circ_0000691	-2.8997
XR_964778.2	-3.59846									circ_0000692	-0.35817
TCONS_00082290	-3.15826									circ_0000693	-2.8963
TCONS_00107126	0.162528									circ_0000694	-1.3156
TCONS_00111552	0.397855									circ_0000695	3.6443
TCONS_00111551	0.0362115									circ_0000697	2.1914
XR_003888154.1	-0.589831									circ_0000698	-0.7069
TCONS_00101875	1.0188									circ_0000699	-1.3156
TCONS_00101876	-2.05385									circ_0000700	4.6429
TCONS_00122616	3.56111									circ_0000701	0.7417
XR_003891130.1	--									circ_0000702	-2.6316
XR_003889413.1	--									circ_0000703	3.6055
TCONS_00075870	-0.482949									circ_0000706	-2.6316
XR_003889906.1	-3.86669									circ_0000707	-2.8122
TCONS_00043098	-1.63105									circ_0000708	3.1864
TCONS_00004643	-0.372316									circ_0000709	-2.6367
TCONS_00043094	-2.57732									circ_0000710	-2.3099
XR_003888269.1	-3.21981									circ_0000713	-0.065521
XR_003891126.1	-0.195599									circ_0000717	-2.3149
XR_003891357.1	--									circ_0000719	-1.3108
XR_003888602.1	--									circ_0000720	-2.3099
TCONS_00020121	-1.78835									circ_0000723	-1.3156
XR_003890413.1	0.749686									circ_0000724	-1.1962
TCONS_00020123	-1.38288									circ_0000725	2.2574
TCONS_00124518	-0.422146									circ_0000726	-1.3156
TCONS_00024329	1.32836									circ_0000727	0.24046
TCONS_00020129	-0.133588									circ_0000729	2.5929
XR_003886935.1	-1.49318									circ_0000730	-2.6316
XR_003888275.1	--									circ_0000731	0.28829
TCONS_00099645	0.722085									circ_0000733	2.8358
TCONS_00123053	1.46606									circ_0000735	-2.1529
TCONS_00073840	-0.85316									circ_0000736	-1.3156
TCONS_00073841	-0.464046									circ_0000738	0.81723
XR_003888939.1	--									circ_0000739	0.17836
XR_003889348.1	0.950535									circ_0000740	-0.99492
XR_003888919.1	--									circ_0000742	1.6916
XR_965122.2	0.249828									circ_0000743	-0.42358
TCONS_00057666	-3.38936									circ_0000744	1.0619
XR_003887794.1	--									circ_0000745	-0.25091
XR_003888200.1	-1.93926									circ_0000746	2.7578
XR_003890834.1	--									circ_0000747	-1.3834
TCONS_00114382	-1.22393									circ_0000748	4.0078
TCONS_00093253	-0.948466									circ_0000749	2.2574
TCONS_00054383	0.80651									circ_0000750	-1.3156
XR_003889797.1	--									circ_0000751	-2.3149
XR_003891674.1	0.0500313									circ_0000752	-2.3124
XR_003889899.1	0.814479									circ_0000754	3.3233
XR_965770.2	0.959782									circ_0000755	0.11728
XR_003887847.1	--									circ_0000756	-2.3124
XR_003891733.1	0.412687									circ_0000758	-0.10902
XR_003889700.1	-0.682309									circ_0000759	2.2574
TCONS_00001914	-0.713342									circ_0000760	-2.8945
XR_003885713.1	--									circ_0000762	0.2221
XR_003890361.1	--									circ_0000763	0.4313
XR_003889696.1	-4.14647									circ_0000765	-1.3156
XR_003890341.1	--									circ_0000766	-4.0119
XR_003888160.1	0.0111045									circ_0000768	-2.3481
XR_003886817.1	2.18449									circ_0000769	-0.58235
XR_003890042.1	--									circ_0000770	-0.91844
XR_003888767.1	--									circ_0000771	-0.18054
TCONS_00038663	0.205883									circ_0000772	-2.3099
TCONS_00038664	2.43705									circ_0000773	-1.3156
XR_003885911.1	-0.217287									circ_0000774	-0.81642
XR_003889360.1	3.16745									circ_0000775	1.1674
TCONS_00050232	0.982445									circ_0000776	0.049927
XR_965146.2	0.343353									circ_0000777	3.5671
XR_003890534.1	-2.64892									circ_0000778	-3.3094
XR_003891359.1	--									circ_0000779	-2.2146
XR_003885703.1	0.433236									circ_0000782	-2.3149
XR_003888506.1	-3.15452									circ_0000783	0.90716
XR_003890473.1	0.133798									circ_0000785	2.5929
XR_003889067.1	--									circ_0000786	-2.6316
XR_003887941.1	--									circ_0000789	3.6443
XR_003890885.1	--									circ_0000791	3.5671
XR_003891476.1	--									circ_0000793	0.7417
TCONS_00017263	0.039783									circ_0000794	3.2473
XR_003889996.1	1.35617									circ_0000795	0.19465
XR_003887744.1	-1.40916									circ_0000798	-2.3149
XR_003886611.1	--									circ_0000802	-2.3149
XR_003886082.1	-0.790949									circ_0000803	-2.0041
TCONS_00144166	-2.81567									circ_0000807	-1.3156
XR_003887331.1	1.48156									circ_0000808	-0.10405
XR_003886623.1	-0.39954									circ_0000809	2.91
TCONS_00053712	-0.366996									circ_0000810	-2.6316
XR_964646.1	--									circ_0000811	-2.6316
XR_003889724.1	--									circ_0000812	2.2574
TCONS_00129159	-0.526013									circ_0000815	-0.32436
XR_003887177.1	--									circ_0000830	2.5929
XR_003889897.1	-1.15705									circ_0000833	-1.8952
XR_003888328.1	--									circ_0000835	2.5929
XR_003890924.1	5.15911									circ_0000836	0.30271
XR_003890288.1	2.16449									circ_0000839	-0.93578
TCONS_00054903	1.76418									circ_0000840	-3.5073
XR_964678.2	--									circ_0000841	-0.057781
TCONS_00026201	-0.529624									circ_0000842	-2.3299
XR_003886718.1	0.059935									circ_0000843	1.401
XR_965445.2	0.653737									circ_0000844	-0.12711
TCONS_00131210	0.470431									circ_0000845	-4.0388
XR_003886821.1	-0.0544695									circ_0000846	-1.3465
XR_003888777.1	3.18597									circ_0000848	2.8358
XR_964955.2	-1.02494									circ_0000849	4.5644
TCONS_00130035	0.572349									circ_0000851	-1.3156
TCONS_00130038	0.887729									circ_0000852	3.6055
TCONS_00027912	-0.222061									circ_0000853	0.74683
XR_003889334.1	--									circ_0000854	-1.3156
XR_003890280.1	-0.493092									circ_0000855	-3.496
TCONS_00011169	-5.1851									circ_0000856	-1.3465
XR_003885851.1	--									circ_0000857	-3.4793
XR_003889972.1	-1.23444									circ_0000861	2.91
TCONS_00119716	-0.30778									circ_0000862	3.6443
XR_003885674.1	-0.148995									circ_0000864	0.71534
XR_003888312.1	-0.354085									circ_0000868	-2.3149
TCONS_00091014	0.543862									circ_0000869	-2.3802
XR_964650.2	--									circ_0000870	6.6065
XR_966381.2	-1.33572									circ_0000873	3.5671
TCONS_00042662	0.611454									circ_0000874	-3.1192
TCONS_00042663	0.660679									circ_0000876	-2.3149
XR_003887310.1	2.6777									circ_0000879	0.32818
XR_003891635.1	0.344115									circ_0000880	-1.9001
XR_003890713.1	-0.916303									circ_0000881	-1.8952
XR_003888300.1	--									circ_0000882	-0.55566
XR_003886732.1	-0.884477									circ_0000885	3.2473
TCONS_00052151	1.07709									circ_0000886	-2.9336
TCONS_00052150	-4.9903									circ_0000887	2.3282
TCONS_00000084	3.57441									circ_0000888	-2.3149
TCONS_00069090	-0.934348									circ_0000890	-0.23328
TCONS_00002825	0.271315									circ_0000891	1.7673
TCONS_00049589	1.86695									circ_0000893	-0.64421
XR_003890552.1	--									circ_0000898	4.0513
TCONS_00027942	1.48675									circ_0000899	0.20486
XR_003888308.1	6.41128									circ_0000901	2.5929
XR_003887625.1	-0.818411									circ_0000902	-0.2949
TCONS_00000882	0.29827									circ_0000903	-2.6472
TCONS_00000888	-0.13134									circ_0000906	4.1291
TCONS_00076649	-11.4228									circ_0000908	2.5929
TCONS_00076648	-4.2387									circ_0000913	-1.9325
TCONS_00076643	-0.48213									circ_0000914	-2.6703
TCONS_00076642	1.8426									circ_0000915	3.1864
TCONS_00076647	-11.3822									circ_0000916	2.9425
TCONS_00076646	0.211859									circ_0000917	1.0755
TCONS_00076645	-1.52272									circ_0000918	-2.3149
TCONS_00076644	-2.11564									circ_0000920	0.48049
XR_965392.2	-3.1101									circ_0000921	-2.3481
XR_003887856.1	5.78977									circ_0000923	-0.32332
XR_003891012.1	-1.3205									circ_0000924	1.7808
TCONS_00097415	0.282691									circ_0000925	-0.45113
XR_003889263.1	--									circ_0000927	5.2407
TCONS_00100295	4.62551									circ_0000928	-2.3149
XR_003888353.1	3.52913									circ_0000929	2.2574
XR_003887645.1	--									circ_0000930	4.1929
XR_003886103.1	--									circ_0000931	-1.3156
XR_003887639.1	-2.64891									circ_0000934	-1.8952
XR_003890597.1	-0.0283765									circ_0000936	-0.3501
XR_003887207.1	0.187751									circ_0000937	0.9584
XR_003889458.1	-2.67489									circ_0000938	1.0702
TCONS_00142649	0.223715									circ_0000939	1.1548
XR_003886425.1	-2.64891									circ_0000941	-1.3156
XR_003889273.1	-1.21233									circ_0000942	-2.7113
XR_965765.2	0.294857									circ_0000943	-1.2133
XR_003889478.1	2.09116									circ_0000944	-1.6362
XR_003886950.1	2.65195									circ_0000947	1.1206
XR_003886113.1	-0.0210195									circ_0000948	-2.8945
XR_003891030.1	-4.92498									circ_0000949	5.0086
XR_964897.2	-3.89832									circ_0000950	0.53448
TCONS_00111897	-2.37644									circ_0000952	0.28453
TCONS_00007842	-0.190283									circ_0000953	0.4577
XR_003888991.1	0.123892									circ_0000955	6.7103
XR_003887848.1	--									circ_0000956	-3.122
XR_003891370.1	3.68056									circ_0000957	3.1864
XR_965473.2	--									circ_0000959	-2.9336
XR_003889611.1	6.07277									circ_0000960	2.2574
TCONS_00031133	1.03038									circ_0000961	-1.3465
XR_003888463.1	--									circ_0000962	-1.9001
XR_003890160.1	0.68008									circ_0000963	4.4668
XR_003886946.1	2.65195									circ_0000964	2.91
XR_003887233.1	--									circ_0000967	2.2288
TCONS_00050002	-1.03333									circ_0000969	-1.9001
TCONS_00105343	-0.587377									circ_0000970	-1.3789
XR_003887832.1	-1.37279									circ_0000972	-1.3156
TCONS_00105430	-0.2707									circ_0000973	-1.0486
XR_003890819.1	1.67066									circ_0000974	4.7804
TCONS_00067441	-0.526866									circ_0000979	-2.6316
TCONS_00062126	1.2614									circ_0000981	-0.91782
XR_003891105.1	2.67771									circ_0000982	1.2355
XR_003887039.1	--									circ_0000983	1.5332
TCONS_00085682	-0.494423									circ_0000984	-1.5972
TCONS_00134908	2.05583									circ_0000986	-1.3156
XR_964943.2	-1.08946									circ_0000988	-1.9001
XR_003889619.1	1.04278									circ_0000989	-1.3156
XR_003891119.1	--									circ_0000991	3.6055
TCONS_00078189	1.55873									circ_0000992	-1.3156
XR_003889947.1	--									circ_0000993	-0.55463
XR_003890252.1	--									circ_0000994	-3.5036
TCONS_00054655	-0.595759									circ_0000997	-3.5188
TCONS_00054656	7.99935									circ_0001005	-2.3149
XR_003890771.1	2.85873									circ_0001006	0.8084
XR_003891483.1	-1.43092									circ_0001012	-5.2641
XR_003888472.1	-2.58501									circ_0001013	-1.3156
TCONS_00109994	0.305044									circ_0001015	1.8114
TCONS_00039831	-1.44125									circ_0001016	-2.023
TCONS_00039832	-0.472337									circ_0001017	7.4263
TCONS_00084486	2.43393									circ_0001018	1.1812
XR_003891700.1	4.30316									circ_0001019	0.051826
XR_003886664.1	0.406526									circ_0001021	-2.6316
XR_003889114.1	0.750558									circ_0001022	5.7934
TCONS_00014095	-0.080342									circ_0001023	-1.9325
TCONS_00014092	0.409884									circ_0001025	1.0619
TCONS_00005289	-0.640032									circ_0001026	0.43956
XR_003888558.1	--									circ_0001027	2.3673
TCONS_00126289	0.573506									circ_0001030	-2.6316
XR_003887019.1	--									circ_0001034	0.37629
XR_003890366.1	-2.61032									circ_0001035	-1.9325
XR_964536.2	-0.422933									circ_0001038	-2.3149
XR_003890638.1	-3.50472									circ_0001039	-0.32436
XR_003890359.1	--									circ_0001040	-0.90838
TCONS_00104906	-5.57465									circ_0001044	0.89137
TCONS_00104905	-5.06701									circ_0001045	0.78825
XR_003889592.1	--									circ_0001046	-1.3156
XR_965784.2	-1.28008									circ_0001047	-0.46112
TCONS_00137909	0.391318									circ_0001049	-1.8952
TCONS_00086087	-0.0225113									circ_0001051	1.4953
XR_003890134.1	--									circ_0001052	-1.3465
XR_003886012.1	-0.248704									circ_0001053	2.3282
TCONS_00090266	-0.734283									circ_0001054	-2.3149
TCONS_00090261	-0.558013									circ_0001055	-2.3149
TCONS_00090260	0.535159									circ_0001057	2.0811
TCONS_00115940	1.31698									circ_0001058	-2.3149
TCONS_00131531	-0.220461									circ_0001060	-1.2806
XR_003887011.1	-0.253727									circ_0001063	3.1864
XR_003889013.1	-1.04292									circ_0001064	0.82897
XR_003891173.1	--									circ_0001065	-4.4264
XR_003886563.1	--									circ_0001067	-0.088763
XR_003888562.1	-0.539759									circ_0001068	-0.27665
TCONS_00096734	-3.88096									circ_0001069	-3.1561
TCONS_00107108	-1.52382									circ_0001070	-1.9001
XR_003886948.1	--									circ_0001072	0.031258
XR_003889301.1	--									circ_0001073	0.9584
TCONS_00140891	1.15624									circ_0001075	-1.3156
TCONS_00077350	2.96404									circ_0001076	4.0553
XR_003886209.1	0.443675									circ_0001078	-2.3099
XR_003887005.1	3.85857									circ_0001079	1.6696
XR_003891310.1	--									circ_0001080	-3.633
XR_003890041.1	--									circ_0001085	-2.3481
XR_003887118.1	--									circ_0001088	-1.1882
TCONS_00038264	-0.0430242									circ_0001089	-2.6703
XR_003888525.1	--									circ_0001090	-1.8952
XR_003889822.1	0.0252701									circ_0001091	-1.9001
XR_003891437.1	--									circ_0001092	-2.8182
TCONS_00045054	-0.985789									circ_0001100	-3.1448
TCONS_00045055	-1.43584									circ_0001104	0.91579
TCONS_00045056	0.809365									circ_0001105	-1.3465
XR_003886390.1	1.32283									circ_0001106	-1.3108
XR_003888505.1	--									circ_0001107	-1.3156
TCONS_00008554	-0.570627									circ_0001108	-0.27618
TCONS_00040699	-2.26876									circ_0001109	0.0082201
XR_003888539.1	--									circ_0001112	-2.2938
XR_003887037.1	-1.60875									circ_0001113	-1.3156
TCONS_00003367	0.642551									circ_0001116	2.558
XR_965201.2	-0.119045									circ_0001117	1.3326
TCONS_00077727	0.684652									circ_0001119	-4.0342
XR_003889026.1	1.31047									circ_0001121	-4.1465
XR_003887793.1	--									circ_0001122	0.58868
XR_003887610.1	-0.104625									circ_0001123	-3.3094
XR_003889485.1	4.11078									circ_0001124	-2.3149
XR_003889846.1	--									circ_0001125	-2.6316
XR_003890063.1	1.4344									circ_0001126	-2.3149
TCONS_00099620	0.24054									circ_0001127	-1.9325
XR_003888750.1	--									circ_0001128	-4.5793
TCONS_00087593	0.37836									circ_0001130	0.47688
TCONS_00086976	-0.979405									circ_0001131	-0.52036
XR_003890785.1	-2.70551									circ_0001133	-0.74332
XR_003888867.1	1.03274									circ_0001134	-1.8845
XR_003887458.1	-0.620977									circ_0001135	2.3282
XR_003887406.1	-0.318403									circ_0001136	-1.8952
XR_003885768.1	1.51064									circ_0001137	3.6055
XR_965215.2	--									circ_0001139	2.8358
XR_003889216.1	0.934624									circ_0001140	-3.9339
TCONS_00000947	0.585081									circ_0001143	-1.4729
XR_003885856.1	3.55211									circ_0001144	-2.3149
TCONS_00141850	-0.0148497									circ_0001145	-1.3156
XR_003888252.1	--									circ_0001147	2.91
XR_003886005.1	--									circ_0001148	-3.1561
XR_003886233.1	--									circ_0001150	2.2574
XR_003888679.1	--									circ_0001151	2.1914
XR_003890412.1	-0.0152167									circ_0001152	5.7678
XR_003891026.1	1.34242									circ_0001154	2.2574
TCONS_00074075	-0.630849									circ_0001160	3.6055
XR_003887462.1	-0.14929									circ_0001161	-2.8997
TCONS_00009738	-0.884289									circ_0001162	-1.3156
TCONS_00029618	-0.329762									circ_0001163	-1.9001
XR_003889756.1	-1.28907									circ_0001165	-3.4793
TCONS_00125623	0.0906533									circ_0001166	0.72097
TCONS_00133598	-0.615171									circ_0001168	-1.4648
XR_003889220.1	-5.77943									circ_0001169	4.5644
XR_003887785.1	3.1983									circ_0001170	3.6055
XR_003889771.1	--									circ_0001171	0.46623
XR_003888891.1	0.523996									circ_0001172	-2.3481
XR_003891291.1	--									circ_0001173	-2.3099
TCONS_00120567	0.785449									circ_0001175	-2.8997
XR_003889711.1	0.894025									circ_0001176	1.4756
XR_003888197.1	--									circ_0001177	-3.4812
XR_003891439.1	--									circ_0001184	-0.76327
XR_003891684.1	--									circ_0001186	2.8358
TCONS_00117612	1.87342									circ_0001187	2.8358
TCONS_00112361	-1.2909									circ_0001193	-2.3481
TCONS_00112360	-1.61014									circ_0001195	3.6055
TCONS_00112363	-2.03369									circ_0001196	-3.6605
XR_003887145.1	--									circ_0001197	-0.85757
TCONS_00058024	0.340744									circ_0001198	-0.64389
XR_003888885.1	--									circ_0001199	-0.60976
TCONS_00140071	-1.11147									circ_0001200	-0.47237
XR_003887247.1	0.770682									circ_0001201	-0.62874
XR_003885776.1	--									circ_0001202	1.5558
XR_003887151.1	1.0771									circ_0001204	3.3233
XR_003891146.1	-2.64892									circ_0001205	0.81723
TCONS_00036685	0.0870971									circ_0001206	0.57459
TCONS_00112101	-0.110278									circ_0001207	-1.9001
XR_003887944.1	--									circ_0001210	-1.0496
TCONS_00010896	-0.884546									circ_0001211	-1.9325
TCONS_00010897	0.328147									circ_0001212	2.8358
TCONS_00010894	-0.186341									circ_0001214	-2.3149
TCONS_00112106	0.893236									circ_0001215	-2.3149
TCONS_00010898	-0.638796									circ_0001216	-1.3465
XR_003890951.1	0.977356									circ_0001217	-3.1192
XR_003886727.1	--									circ_0001218	-2.3099
TCONS_00017200	-2.82205									circ_0001219	-1.3156
XR_003886205.1	--									circ_0001221	-1.325
XR_003888942.1	--									circ_0001223	-2.3149
TCONS_00090385	-4.03425									circ_0001224	-1.9001
TCONS_00032377	-0.224998									circ_0001232	-0.47335
XR_003890971.1	--									circ_0001235	-1.3156
TCONS_00032375	0.24494									circ_0001236	3.6055
TCONS_00032374	3.49412									circ_0001237	-1.9001
TCONS_00059192	0.916599									circ_0001238	0.15468
TCONS_00032378	-1.09169									circ_0001240	-1.3156
XR_003887257.1	--									circ_0001241	2.5929
TCONS_00020484	0.513624									circ_0001243	-1.9325
XR_003887596.1	--									circ_0001244	-1.3465
TCONS_00020483	2.00585									circ_0001245	-1.9001
XR_003891519.1	8.12685									circ_0001246	-2.6367
XR_003886786.1	-0.0960504									circ_0001247	0.26765
XR_003891006.1	--									circ_0001248	2.8358
TCONS_00108905	0.0534027									circ_0001250	-0.61321
XR_003890979.1	3.8725									circ_0001251	-2.3481
XR_003890093.1	--									circ_0001252	-2.6502
XR_003889671.1	--									circ_0001254	-0.73601
XR_003888444.1	-3.05818									circ_0001255	-1.3156
XR_003885754.1	--									circ_0001256	3.2473
XR_003886921.1	-3.83424									circ_0001257	1.3611
TCONS_00141296	0.681133									circ_0001259	-1.634
XR_003888443.1	-0.869172									circ_0001260	-0.30383
XR_003885795.1	-2.67776									circ_0001261	-3.1561
TCONS_00083041	0.0453915									circ_0001262	-2.3099
XR_003887914.1	0.2045									circ_0001263	-1.9001
XR_003890736.1	--									circ_0001264	-5.9547
TCONS_00107862	0.141373									circ_0001265	-4.0123
TCONS_00107865	-5.39539									circ_0001266	-1.3465
XR_003887052.1	--									circ_0001267	2.91
XR_003889997.1	--									circ_0001269	0.55667
XR_003885786.1	-4.2272									circ_0001271	-3.6511
XR_966398.2	0.0230172									circ_0001272	-1.3945
XR_003889636.1	--									circ_0001274	1.4679
TCONS_00140520	-1.02177									circ_0001275	-1.2793
XR_003888992.1	--									circ_0001278	-2.6703
XR_003891392.1	-4.70645									circ_0001283	-3.1463
XR_003885956.1	-2.25474									circ_0001286	-0.28878
XR_003886693.1	--									circ_0001287	-3.3292
XR_003889960.1	--									circ_0001288	3.907
TCONS_00110857	-1.00172									circ_0001289	-1.1515
TCONS_00010099	0.147604									circ_0001290	-1.9001
TCONS_00042640	0.125771									circ_0001291	-2.6367
TCONS_00042643	2.78089									circ_0001292	4.0513
XR_003887604.1	--									circ_0001293	-1.3156
TCONS_00143298	0.732267									circ_0001294	3.1864
XR_003886312.1	-0.182163									circ_0001295	5.2407
TCONS_00030946	1.43907									circ_0001297	-0.71404
TCONS_00030947	7.45696									circ_0001298	-3.1168
TCONS_00030944	1.84077									circ_0001299	-1.3156
TCONS_00030945	1.75626									circ_0001300	3.9288
XR_003888299.1	0.108228									circ_0001301	2.3402
XR_003890645.1	--									circ_0001302	2.2574
XR_003888479.1	-2.60128									circ_0001304	-2.3099
TCONS_00130013	1.06907									circ_0001305	4.8484
XR_003886937.1	-0.860861									circ_0001306	-1.4853
XR_003887865.1	0.236622									circ_0001308	-1.3156
XR_003888897.1	--									circ_0001309	3.2237
TCONS_00125010	1.42349									circ_0001310	-1.5262
XR_003886059.1	-8.15049									circ_0001311	-2.6316
TCONS_00093867	4.67319									circ_0001312	-1.9325
TCONS_00021443	0.714027									circ_0001313	0.0082201
XR_003887924.1	--									circ_0001315	-2.2946
TCONS_00093710	0.262753									circ_0001318	-2.8997
XR_003885986.1	--									circ_0001322	-0.32436
XR_003886324.1	--									circ_0001324	6.6289
XR_965946.2	-0.389136									circ_0001325	2.8358
XR_003885701.1	0.520128									circ_0001326	-2.6316
XR_003888820.1	-0.901495									circ_0001328	-1.9001
XR_003888447.1	0.82195									circ_0001329	-0.32332
TCONS_00098878	0.0568259									circ_0001330	-0.55536
XR_003889298.1	--									circ_0001332	-2.3481
XR_003890205.1	--									circ_0001334	2.5929
TCONS_00066973	0.92225									circ_0001336	-1.9001
XR_003888830.1	--									circ_0001337	-1.3156
XR_003888490.1	--									circ_0001338	3.6055
TCONS_00086563	-1.05546									circ_0001339	0.69349
TCONS_00086566	1.20908									circ_0001340	2.2574
XR_003887598.1	--									circ_0001342	-1.3465
XR_003888565.1	-0.0427719									circ_0001343	2.6535
TCONS_00124492	0.266778									circ_0001348	2.6879
XR_003890133.1	1.95467									circ_0001350	0.49024
TCONS_00006011	0.113654									circ_0001351	-3.1561
TCONS_00006010	0.215021									circ_0001352	1.0144
TCONS_00006012	0.122923									circ_0001354	2.8358
XR_003889125.1	5.39214									circ_0001355	0.40308
TCONS_00003001	-0.559116									circ_0001356	-0.81535
TCONS_00113777	-1.79805									circ_0001357	2.91
XR_003891174.1	1.16119									circ_0001358	-0.75906
XR_003889510.1	--									circ_0001359	-4.1335
TCONS_00020716	1.85118									circ_0001360	1.1041
TCONS_00086789	-1.12068									circ_0001362	6.4255
XR_003891057.1	-5.13697									circ_0001369	0.26765
XR_003890738.1	0.788295									circ_0001372	-1.8952
TCONS_00077571	0.487624									circ_0001376	-5.6884
XR_003889570.1	--									circ_0001378	2.2574
XR_003886116.1	4.28013									circ_0001379	-4.256
XR_003888995.1	-1.09497									circ_0001380	-2.8945
TCONS_00102995	-0.116573									circ_0001381	-3.1192
XR_003890018.1	4.10506									circ_0001383	0.1318
XR_965823.2	0.844521									circ_0001385	0.73819
XR_003889557.1	-0.281192									circ_0001386	-2.3099
XR_003891278.1	1.13505									circ_0001387	-1.8952
TCONS_00031153	-0.719162									circ_0001389	-2.6703
XR_003886581.1	0.386865									circ_0001390	-3.6537
TCONS_00109522	1.86554									circ_0001391	-2.3149
TCONS_00044887	-7.27541									circ_0001394	-1.3156
TCONS_00050027	0.0546443									circ_0001397	-1.8952
TCONS_00095834	3.4622									circ_0001398	0.42262
XR_003889821.1	3.56379									circ_0001400	-3.634
TCONS_00081031	0.136667									circ_0001401	3.1864
XR_003890471.1	--									circ_0001403	2.3282
TCONS_00052770	0.887948									circ_0001404	5.184
XR_003887034.1	--									circ_0001405	-1.4891
XR_003891343.1	-0.324444									circ_0001408	3.3233
XR_966322.2	6.05766									circ_0001409	-3.3094
TCONS_00125321	--									circ_0001410	-1.8952
TCONS_00117674	1.54829									circ_0001411	-0.99479
XR_003885988.1	--									circ_0001412	-1.3156
TCONS_00089239	-1.11931									circ_0001413	0.47792
TCONS_00007723	4.77145									circ_0001414	-1.3156
TCONS_00009564	-1.18757									circ_0001415	-4.0199
TCONS_00132788	-4.01848									circ_0001416	-1.3156
TCONS_00143572	0.206707									circ_0001417	0.42555
TCONS_00143577	-1.99453									circ_0001418	0.23639
TCONS_00143574	-1.13049									circ_0001419	-2.6337
TCONS_00143575	-3.52811									circ_0001420	-2.3149
XR_003888579.1	-3.59846									circ_0001421	-0.014472
TCONS_00143578	0.642828									circ_0001422	-3.7688
TCONS_00143579	-3.20735									circ_0001427	-2.3481
XR_003886953.1	--									circ_0001428	0.15468
XR_003889018.1	2.67771									circ_0001429	-3.6335
XR_003887811.1	-0.749418									circ_0001431	4.7224
TCONS_00014522	0.562314									circ_0001432	-0.045679
XR_003890849.1	--									circ_0001434	-2.6347
TCONS_00036095	0.165945									circ_0001435	-1.9001
TCONS_00013754	0.86013									circ_0001436	2.8358
XR_003890786.1	--									circ_0001437	-1.1692
TCONS_00001762	0.95265									circ_0001438	-1.2627
TCONS_00001761	-2.46337									circ_0001441	-1.3108
XR_003887405.1	7.00311									circ_0001442	-2.9336
XR_003889407.1	--									circ_0001443	0.54344
TCONS_00037419	0.218985									circ_0001445	-1.9001
TCONS_00022418	-0.499806									circ_0001446	-3.5188
XR_965088.2	2.68837									circ_0001447	-1.3108
XR_003887188.1	-2.61033									circ_0001448	2.8358
XR_003891610.1	3.52913									circ_0001449	0.75548
XR_003886196.1	-1.14786									circ_0001450	-1.9001
TCONS_00067317	0.0176572									circ_0001451	-0.10541
TCONS_00033375	0.269039									circ_0001452	-1.3156
XR_003890271.1	--									circ_0001455	-0.39814
XR_003890022.1	--									circ_0001456	-2.3149
XR_003889987.1	5.17063									circ_0001457	-1.3156
XR_003888251.1	-2.64892									circ_0001458	1.3934
XR_003885774.1	--									circ_0001459	-1.1147
TCONS_00053828	-1.53129									circ_0001460	3.6443
XR_003888382.1	--									circ_0001461	0.31074
XR_003887180.1	0.215039									circ_0001462	3.6055
XR_003889186.1	--									circ_0001463	1.6153
TCONS_00090710	0.0110489									circ_0001464	-1.9325
TCONS_00066197	8.66562									circ_0001466	5.184
TCONS_00083524	0.0395613									circ_0001467	-2.6347
TCONS_00118614	0.469223									circ_0001468	0.74638
TCONS_00118613	-1.78138									circ_0001470	-0.35675
XR_003891276.1	-2.23976									circ_0001472	-1.3465
TCONS_00055503	-4.07036									circ_0001474	0.80329
XR_003888915.1	--									circ_0001476	-3.6313
TCONS_00143994	1.14925									circ_0001478	-4.2177
XR_003890550.1	--									circ_0001479	0.14376
TCONS_00004061	1.85616									circ_0001480	-1.3108
XR_003889164.1	-2.53068									circ_0001484	-1.5153
XR_003889793.1	--									circ_0001485	-3.3094
XR_003888969.1	--									circ_0001486	3.3233
XR_003891670.1	--									circ_0001487	-1.8952
TCONS_00008574	-1.66895									circ_0001488	-0.2164
TCONS_00124267	-0.671171									circ_0001490	0.56368
TCONS_00008572	1.0397									circ_0001491	-2.6367
XR_003888185.1	--									circ_0001493	-2.8963
XR_003887245.1	-0.0858747									circ_0001494	0.41452
TCONS_00069423	0.354003									circ_0001495	-1.7469
TCONS_00069422	-0.60294									circ_0001496	-3.497
TCONS_00069421	11.7456									circ_0001497	0.61051
TCONS_00069420	0.799888									circ_0001500	2.2574
TCONS_00050109	0.17183									circ_0001501	-0.79249
XR_003886990.1	--									circ_0001502	2.5929
TCONS_00034331	-0.793443									circ_0001503	-2.3149
TCONS_00077742	0.941362									circ_0001506	4.165
TCONS_00089838	-4.98681									circ_0001507	2.4141
XR_003886202.1	-3.8212									circ_0001510	4.4128
XR_965409.2	--									circ_0001512	2.4193
TCONS_00062443	-0.950012									circ_0001513	2.2574
XR_003887046.1	--									circ_0001514	1.8128
XR_003889783.1	2.65195									circ_0001515	-2.6316
TCONS_00067968	-0.376139									circ_0001516	2.8358
XR_003890098.1	-3.59849									circ_0001518	1.581
XR_003889676.1	--									circ_0001519	-1.3156
XR_003887973.1	--									circ_0001521	3.6443
XR_003888618.1	-3.19501									circ_0001522	0.81723
XR_003890918.1	-1.66872									circ_0001524	-1.8952
TCONS_00086952	-1.54342									circ_0001525	-1.9325
XR_003890453.1	-2.43784									circ_0001526	-2.02
XR_003891321.1	--									circ_0001528	-4.4167
XR_003890530.1	--									circ_0001530	-0.38343
XR_003888973.1	-3.11009									circ_0001531	0.070864
XR_003890345.1	--									circ_0001532	0.32268
TCONS_00062994	-0.10987									circ_0001533	-1.3156
XR_003885932.1	--									circ_0001534	-2.8945
XR_964600.2	0.214175									circ_0001535	1.9467
TCONS_00119223	0.488233									circ_0001536	-1.9001
TCONS_00101575	-1.61121									circ_0001537	-1.3465
TCONS_00114348	0.44643									circ_0001538	-3.122
XR_003888763.1	--									circ_0001539	5.8224
XR_003890325.1	-3.11009									circ_0001548	4.9331
TCONS_00141830	0.279491									circ_0001552	4.7802
TCONS_00088876	0.224893									circ_0001557	4.3215
TCONS_00115963	-0.742183									circ_0001560	-6.0498
XR_003887912.1	0.373272									circ_0001561	-2.6316
TCONS_00074059	-0.115891									circ_0001562	-1.5558
XR_003888717.1	--									circ_0001563	2.2574
TCONS_00042817	-0.400605									circ_0001565	-1.9001
TCONS_00136947	-0.252698									circ_0001566	-2.3099
XR_003891659.1	--									circ_0001572	4.1929
XR_003886528.1	--									circ_0001574	3.3233
XR_003885955.1	1.35839									circ_0001575	1.137
XR_003887750.1	1.2856									circ_0001576	-1.3108
XR_003886386.1	--									circ_0001577	-0.55018
XR_003887830.1	-1.64369									circ_0001578	-0.20614
XR_964939.2	--									circ_0001582	0.39454
TCONS_00097625	-4.93702									circ_0001584	-1.3156
XR_003890920.1	--									circ_0001587	0.15212
TCONS_00016118	5.28776									circ_0001588	-2.5403
TCONS_00016112	1.5305									circ_0001589	2.8358
XR_003886556.1	0.813928									circ_0001590	3.2473
TCONS_00142568	0.943067									circ_0001596	3.1864
TCONS_00142569	1.60168									circ_0001597	3.1864
XR_003889684.1	--									circ_0001602	-1.3108
XR_003887148.1	-0.149424									circ_0001603	-1.3156
TCONS_00064692	-4.14646									circ_0001604	2.8358
TCONS_00017191	-0.783828									circ_0001605	0.15468
TCONS_00017444	-0.995345									circ_0001606	-1.9001
TCONS_00058044	-0.29186									circ_0001607	-3.6313
TCONS_00058047	-0.153798									circ_0001608	-1.3108
XR_003886297.1	-0.953202									circ_0001610	-1.9001
TCONS_00058049	2.84885									circ_0001611	-2.3099
TCONS_00058048	5.77833									circ_0001612	-1.1702
TCONS_00140056	1.80099									circ_0001613	1.2695
TCONS_00043288	-0.202002									circ_0001614	-4.015
XR_003891189.1	2.11717									circ_0001615	-0.5873
XR_003885670.1	-0.541875									circ_0001617	4.2434
XR_003886910.1	--									circ_0001618	-2.6367
XR_003890086.1	--									circ_0001621	3.7636
TCONS_00142907	0.0385507									circ_0001622	0.07254
TCONS_00129990	0.645597									circ_0001626	0.47792
TCONS_00129991	-0.490818									circ_0001627	8.1052
TCONS_00129992	1.30755									circ_0001628	-6.8575
XR_965701.2	--									circ_0001629	-1.9001
TCONS_00067766	-0.110782									circ_0001632	-0.5873
TCONS_00013699	0.0634855									circ_0001633	0.23818
XR_003889091.1	-0.525071									circ_0001634	-0.43446
XR_003885678.1	-2.54702									circ_0001635	2.91
TCONS_00036401	-1.49215									circ_0001636	-1.0986
XR_003887288.1	--									circ_0001637	-1.9325
TCONS_00081078	-0.384764									circ_0001638	2.5525
TCONS_00072106	-0.584507									circ_0001639	-2.3149
TCONS_00113838	-0.939364									circ_0001640	-1.9001
XR_965963.2	--									circ_0001641	-3.4986
XR_003887374.1	-0.724468									circ_0001643	2.91
XR_003886278.1	--									circ_0001645	-2.3481
XR_003889736.1	--									circ_0001646	0.61711
XR_964905.2	-2.61032									circ_0001648	0.18193
TCONS_00084561	-0.931517									circ_0001649	2.8358
XR_964818.2	-4.07036									circ_0001650	-1.3465
XR_003887911.1	0.344806									circ_0001651	2.5929
TCONS_00027954	0.202845									circ_0001652	-0.82246
XR_003891048.1	2.6777									circ_0001653	5.2059
XR_003891016.1	0.0636428									circ_0001654	4.8221
TCONS_00099037	-1.80209									circ_0001655	-1.3465
XR_003890459.1	--									circ_0001656	-2.3149
TCONS_00113336	0.365191									circ_0001657	5.4273
TCONS_00014752	-0.887186									circ_0001659	-2.3149
XR_003885680.1	2.0094									circ_0001663	3.7636
XR_003891243.1	2.6777									circ_0001665	3.907
XR_003890593.1	--									circ_0001666	-0.6514
XR_003890689.1	--									circ_0001667	0.23218
XR_003888592.1	-3.11409									circ_0001668	-1.3465
XR_003889548.1	0.334524									circ_0001669	-1.3156
XR_003890815.1	-2.49821									circ_0001670	1.0314
XR_965781.2	4.10705									circ_0001671	-1.8049
TCONS_00000772	0.766348									circ_0001673	-5.3973
TCONS_00000774	-0.0184653									circ_0001674	-0.48047
TCONS_00005071	-1.46948									circ_0001675	2.5929
XR_003890993.1	--									circ_0001677	-2.8963
XR_003888357.1	3.26961									circ_0001678	-1.9001
XR_003891072.1	-7.23839									circ_0001679	0.61583
XR_003887069.1	0.886606									circ_0001680	-2.6316
TCONS_00062888	0.569528									circ_0001681	-2.1051
XR_003887128.1	1.85495									circ_0001682	-1.3156
XR_003888373.1	--									circ_0001684	-2.8997
XR_003890122.1	6.63561									circ_0001685	-4.119
XR_003889921.1	0.818184									circ_0001687	0.40841
TCONS_00107805	0.366851									circ_0001688	-1.2737
XR_003891546.1	0.581202									circ_0001689	-1.3156
XR_003886932.1	--									circ_0001692	-2.3099
XR_003887812.1	--									circ_0001693	0.8081
TCONS_00026600	-0.165671									circ_0001694	-3.1168
XR_003886072.1	--									circ_0001695	0.015453
XR_965477.2	-0.564645									circ_0001698	1.7965
TCONS_00076687	0.0876991									circ_0001699	0.17123
TCONS_00139831	-2.95412									circ_0001703	3.1864
TCONS_00118400	1.13453									circ_0001706	3.3233
TCONS_00118406	-0.334679									circ_0001707	0.39841
TCONS_00118404	0.451335									circ_0001709	-3.1199
TCONS_00118405	4.09225									circ_0001710	-1.9001
XR_003890983.1	2.97145									circ_0001712	4.4498
XR_003890164.1	--									circ_0001713	3.5671
TCONS_00107739	-0.805353									circ_0001714	-0.17423
XR_003887237.1	0.0872473									circ_0001716	-1.3156
XR_003886401.1	--									circ_0001717	0.67005
XR_003886048.1	--									circ_0001718	0.9579
TCONS_00097101	0.453234									circ_0001719	-2.6316
TCONS_00097100	-0.939727									circ_0001722	-3.6708
TCONS_00097105	0.555953									circ_0001724	-0.32935
TCONS_00097104	0.393948									circ_0001725	-1.9001
TCONS_00097106	1.06258									circ_0001727	0.81864
XR_003887136.1	-0.895927									circ_0001730	-3.6605
XR_964682.2	0.509027									circ_0001731	-1.9001
XR_003890272.1	--									circ_0001732	-4.0211
XR_003889462.1	-2.64892									circ_0001733	-1.3465
XR_003890484.1	--									circ_0001734	3.7927
XR_003889653.1	--									circ_0001737	-3.8966
XR_003888467.1	-2.41119									circ_0001738	0.086584
XR_003891121.1	--									circ_0001739	-0.49849
TCONS_00065058	0.446138									circ_0001740	2.0059
TCONS_00031560	-0.806117									circ_0001742	-3.122
XR_003890505.1	--									circ_0001743	0.7417
TCONS_00065057	-5.3672									circ_0001744	3.6443
XR_003889252.1	--									circ_0001745	-2.6367
TCONS_00065053	-6.9556									circ_0001747	-0.50423
TCONS_00065050	-0.886867									circ_0001749	2.8358
TCONS_00065051	-0.809692									circ_0001750	0.74403
TCONS_00077080	0.426065									circ_0001751	-4.0135
XR_003891237.1	0.399929									circ_0001753	2.8358
TCONS_00008032	1.73115									circ_0001754	-1.3156
XR_003890606.1	-2.69566									circ_0001756	-1.9001
XR_003891734.1	2.67049									circ_0001758	-2.0267
TCONS_00075029	1.70228									circ_0001759	1.6438
XR_003886608.1	2.65194									circ_0001760	0.40308
XR_003887787.1	--									circ_0001761	-1.8952
XR_003888159.1	--									circ_0001766	3.2473
XR_003891129.1	2.65195									circ_0001768	2.0588
TCONS_00068016	-4.40947									circ_0001769	3.3233
TCONS_00068013	0.91304									circ_0001771	4.1929
TCONS_00044714	-0.577176									circ_0001772	-0.5873
TCONS_00044715	4.28014									circ_0001773	-2.3099
TCONS_00044717	-5.12302									circ_0001774	-1.9325
XR_003886414.1	--									circ_0001775	-0.047672
XR_003888916.1	-0.367946									circ_0001776	-0.24207
TCONS_00020737	3.27034									circ_0001777	0.75693
XR_003888998.1	--									circ_0001778	-4.0119
TCONS_00102971	11.0782									circ_0001779	0.1443
TCONS_00102970	-10.9725									circ_0001782	4.4163
XR_003891135.1	--									circ_0001783	0.094354
XR_003887797.1	--									circ_0001786	-1.3465
XR_003888875.1	-2.61028									circ_0001788	1.3371
XR_003887114.1	-4.40948									circ_0001790	-2.6316
XR_966351.2	0.47577									circ_0001791	-2.3149
XR_003889745.1	-5.96608									circ_0001792	-1.3108
XR_003891677.1	-2.61033									circ_0001796	-4.2399
XR_003890894.1	--									circ_0001798	-2.9222
TCONS_00095850	-0.765026									circ_0001799	-0.62807
XR_003889596.1	-2.70551									circ_0001800	-1.3156
XR_964851.2	-0.407742									circ_0001805	-2.3149
XR_003888633.1	-0.323696									circ_0001807	0.15956
TCONS_00143088	-0.342383									circ_0001808	-2.6316
TCONS_00143089	0.565424									circ_0001815	-1.9782
XR_003890474.1	--									circ_0001816	2.3282
TCONS_00063703	-0.243022									circ_0001820	-1.044
XR_003885784.1	--									circ_0001821	1.401
TCONS_00109405	1.24456									circ_0001822	-0.5915
XR_003887567.1	0.96919									circ_0001823	-1.3156
TCONS_00143559	-0.283672									circ_0001824	-0.09143
TCONS_00143556	-0.297138									circ_0001827	-1.3108
XR_003890617.1	-0.436016									circ_0001828	3.2473
XR_003889860.1	--									circ_0001830	-1.5734
XR_003888177.1	-0.421422									circ_0001831	3.1864
XR_003888515.1	3.29201									circ_0001832	-1.3108
XR_003886620.1	1.94438									circ_0001833	-1.3691
XR_003889196.1	4.0953									circ_0001836	-0.58582
XR_003885922.1	--									circ_0001837	-2.6305
TCONS_00095274	0.267869									circ_0001838	0.44019
TCONS_00127101	-0.888952									circ_0001840	4.7224
XR_003885704.1	--									circ_0001841	-0.55349
TCONS_00098105	-5.45761									circ_0001843	2.5929
TCONS_00098106	2.00261									circ_0001844	-2.6316
XR_003888501.1	-0.829									circ_0001846	-0.2528
TCONS_00103734	0.122643									circ_0001847	0.79882
XR_003890424.1	-6.90182									circ_0001849	3.4692
TCONS_00021922	0.41291									circ_0001850	2.91
TCONS_00103731	0.797986									circ_0001851	-0.26906
XR_003886527.1	0.044459									circ_0001852	3.2473
XR_003886822.1	-2.61029									circ_0001853	4.4128
XR_003890178.1	3.52913									circ_0001854	-2.3099
XR_003889054.1	--									circ_0001855	0.33456
TCONS_00036344	3.5744									circ_0001856	3.6443
XR_003888774.1	--									circ_0001857	3.3233
XR_003887942.1	-5.08035									circ_0001858	-0.3417
XR_003891475.1	--									circ_0001860	-1.3465
TCONS_00037692	3.32158									circ_0001863	-0.048649
XR_964489.2	-3.15451									circ_0001864	-1.3156
XR_003888218.1	-5.45761									circ_0001865	-2.6347
XR_003888509.1	-1.61265									circ_0001866	-3.8983
XR_003889842.1	--									circ_0001867	-2.3149
TCONS_00080056	-1.86517									circ_0001868	-0.12929
XR_003890622.1	--									circ_0001869	-1.1033
TCONS_00106811	-3.17066									circ_0001870	-1.8952
TCONS_00015108	-0.361919									circ_0001871	-2.3481
TCONS_00106818	-0.876346									circ_0001872	-2.6703
XR_003887606.1	-3.21979									circ_0001873	0.4277
XR_965050.2	--									circ_0001874	-2.3149
TCONS_00044150	-1.02741									circ_0001875	2.91
XR_003889022.1	0.236952									circ_0001876	1.6474
XR_003888210.1	--									circ_0001880	-2.8945
TCONS_00077310	2.33692									circ_0001881	-1.3108
TCONS_00077311	0.481325									circ_0001886	0.69554
TCONS_00077314	1.79239									circ_0001889	-1.3156
XR_003889630.1	--									circ_0001890	-0.13133
XR_003885929.1	-0.310157									circ_0001891	-2.3149
TCONS_00069991	0.431064									circ_0001895	-0.039394
XR_003886237.1	-4.46666
XR_003887761.1	0.756218
XR_003886674.1	-5.74521
XR_966018.2	1.46219
XR_003889337.1	0.104082
TCONS_00045099	0.237784
TCONS_00062528	0.167665
XR_003887334.1	-2.04108
TCONS_00054789	0.794097
TCONS_00023409	-0.902258
TCONS_00137500	-0.903713
XR_003888895.1	3.5744
XR_003890901.1	-2.70545
XR_003887259.1	--
TCONS_00089814	-0.665325
XR_003887313.1	--
TCONS_00050860	-1.35669
TCONS_00062426	0.0415257
TCONS_00064713	0.134141
TCONS_00052036	-1.48562
TCONS_00143313	0.363921
TCONS_00143310	0.221688
TCONS_00143311	-0.27943
TCONS_00143317	-0.171305
TCONS_00143314	1.66314
TCONS_00143315	0.0934095
TCONS_00100416	1.19787
XR_965165.2	--
XR_003885848.1	0.295507
XR_003889834.1	--
XR_003891308.1	--
XR_003889715.1	-0.213416
TCONS_00114366	0.605401
TCONS_00114360	0.745121
TCONS_00141818	-4.79923
XR_003891029.1	-0.715993
XR_003889735.1	--
XR_003885772.1	-0.875683
XR_003888682.1	--
XR_003891401.1	-4.72973
TCONS_00042381	0.0487941
XR_003886114.1	-0.0225647
TCONS_00042385	-0.10268
XR_003887515.1	-0.231435
XR_003891015.1	0.0192485
TCONS_00114094	0.546886
TCONS_00030160	-0.171417
TCONS_00061199	-1.98634
XR_003890421.1	--
XR_003890700.1	--
TCONS_00016283	0.0232187
XR_003889520.1	-3.80647
TCONS_00028383	-0.552764
TCONS_00086937	0.38473
XR_965171.2	0.0894197
XR_003887608.1	1.41965
TCONS_00058204	-5.50293
XR_003887938.1	--
XR_003890816.1	--
XR_003889854.1	--
TCONS_00064103	-2.19631
TCONS_00064101	0.161011
TCONS_00064100	0.681904
TCONS_00064107	-0.464044
TCONS_00064106	0.285897
TCONS_00064105	0.885429
TCONS_00064104	1.66712
TCONS_00064109	-0.77606
TCONS_00078773	0.0490762
TCONS_00085015	0.358131
XR_965317.2	2.65195
TCONS_00103946	-0.0196272
TCONS_00094599	-3.82458
TCONS_00046447	-2.28814
TCONS_00046445	-0.788878
XR_003886354.1	--
XR_003887913.1	0.281785
TCONS_00094848	-5.84703
TCONS_00142543	5.91846
TCONS_00142544	3.52271
XR_003891190.1	0.291641
XR_003889202.1	6.40428
XR_003889628.1	-5.57952
XR_003886951.1	--
TCONS_00116804	0.549185
XR_003891037.1	-0.850213
XR_003888795.1	--
TCONS_00023244	-1.45682
TCONS_00013503	0.300809
TCONS_00023241	-1.08643
XR_965286.1	2.67049
XR_003889616.1	3.18597
XR_003888460.1	-0.858029
XR_003886945.1	--
XR_003887230.1	--
XR_003891612.1	--
XR_003889117.1	-7.47159
XR_003889266.1	-0.00275416
TCONS_00072062	0.261983
XR_965774.2	-0.419971
XR_003891027.1	0.0961691
XR_003891628.1	--
XR_003889802.1	3.1983
XR_965145.2	--
XR_003891148.1	--
TCONS_00050251	2.56947
XR_003889944.1	0.40413
TCONS_00105550	-0.322595
XR_003890137.1	0.655258
TCONS_00103051	-0.478087
TCONS_00103053	-3.14852
TCONS_00103052	-0.797015
TCONS_00119443	-0.246997
TCONS_00119442	0.639329
XR_003889455.1	0.67999
TCONS_00106668	-0.33166
XR_003888475.1	0.884935
XR_003891703.1	-1.43717
XR_003886366.1	2.07556
XR_003886288.1	0.399393
TCONS_00116372	0.715084
XR_003887894.1	0.74901
TCONS_00090967	-3.59846
XR_003887867.1	--
XR_003887117.1	-0.377969
TCONS_00070837	0.209829
TCONS_00100621	0.182816
TCONS_00070838	-0.532756
TCONS_00073338	-2.2018
XR_003887048.1	-0.354813
XR_003890568.1	3.56677
XR_966382.2	0.0304456
XR_003889595.1	--
TCONS_00005506	-1.9962
TCONS_00005507	-1.90809
XR_003887936.1	-0.104287
TCONS_00000753	4.07046
XR_003886553.1	--
XR_003889121.1	2.38571
TCONS_00066658	0.270062
TCONS_00066655	-0.0658849
TCONS_00066654	0.726299
TCONS_00066657	0.193146
TCONS_00066656	0.202537
TCONS_00066651	0.16216
TCONS_00066650	-0.174014
XR_003889014.1	1.28142
XR_003891170.1	0.0411335
TCONS_00078453	-0.977971
XR_003886641.1	1.19189
TCONS_00107822	0.257782
XR_003890443.1	--
XR_003891543.1	--
XR_003890396.1	--
XR_003890127.1	-1.50729
XR_003889550.1	--
XR_003886009.1	0.028914
XR_003888174.1	-4.92498
XR_003888555.1	--
XR_003890052.1	--
TCONS_00101970	2.33657
TCONS_00101971	-4.77218
XR_003885995.1	--
XR_003888247.1	--
TCONS_00122991	0.17703
TCONS_00098762	-0.72436
XR_003889825.1	-1.9117
XR_003887855.1	0.484509
XR_003891636.1	-1.51668
XR_003886973.1	--
XR_003887030.1	--
XR_003891553.1	-2.64892
TCONS_00115773	0.78021
TCONS_00115774	-0.05441
XR_003889029.1	--
TCONS_00048297	-4.7167
XR_003889845.1	-0.293488
TCONS_00038812	0.0899724
XR_003888540.1	--
XR_003889227.1	--
XR_003890782.1	--
XR_003888864.1	-0.912786
XR_003886389.1	--
XR_003888520.1	-2.66476
TCONS_00034102	0.0991273
XR_003886208.1	--
XR_003887514.1	-0.0699148
TCONS_00034108	-0.483917
XR_003887469.1	--
TCONS_00092444	-0.692223
TCONS_00093318	0.399421
XR_003885992.1	--
TCONS_00093310	-5.2908
TCONS_00094472	4.95337
XR_964848.2	0.0573734
TCONS_00093316	0.258694
XR_003888255.1	--
TCONS_00132213	0.51351
XR_003886673.1	-0.0425564
TCONS_00102489	-0.935481
TCONS_00050061	-6.21331
TCONS_00095877	0.0300323
XR_965512.2	--
TCONS_00081077	-3.96709
XR_003886192.1	0.0397374
TCONS_00114132	-0.148653
TCONS_00114130	3.95694
TCONS_00114131	0.372219
TCONS_00114138	-0.569252
XR_003890084.1	--
XR_003886180.1	--
XR_003886411.1	-0.0211694
TCONS_00002313	0.591462
XR_003888235.1	-0.454023
XR_003888249.1	--
XR_003890317.1	--
XR_003890175.1	--
XR_964456.2	-0.0646862
XR_003890698.1	-0.826639
TCONS_00033212	0.202651
XR_003886118.1	--
TCONS_00074839	0.629797
XR_003891695.1	--
TCONS_00064714	1.05343
TCONS_00064715	-2.33895
TCONS_00064712	-3.44878
TCONS_00055137	-0.16366
TCONS_00103284	7.18908
XR_003887475.1	--
XR_003885771.1	1.30716
XR_003889320.1	-1.24277
XR_003890307.1	--
XR_003889498.1	-2.3669
TCONS_00060830	-1.26375
TCONS_00056815	1.04488
TCONS_00056816	-0.615338
XR_965758.2	1.37601
XR_003886387.1	--
XR_003886206.1	--
TCONS_00090203	0.321307
TCONS_00090201	-1.71648
TCONS_00090200	0.775268
XR_003891689.1	-0.00719426
XR_003886185.1	-0.595767
XR_003886329.1	-6.52017
XR_003889749.1	-0.382771
XR_003885743.1	--
XR_003888567.1	--
XR_003888489.1	-3.82458
XR_003889201.1	-5.13427
XR_003885891.1	--
TCONS_00098596	4.10506
TCONS_00098595	0.931459
TCONS_00077334	0.211565
TCONS_00077335	-0.598666
XR_964785.2	--
XR_965118.2	-2.64892
TCONS_00121400	0.375303
TCONS_00062093	-0.170804
XR_003887989.1	3.55327
XR_003889672.1	--
XR_003885753.1	-2.64892
XR_003890321.1	--
TCONS_00069606	-1.43685
TCONS_00134210	2.81691
TCONS_00036363	0.355751
TCONS_00049460	-0.513763
XR_003891260.1	--
TCONS_00073983	2.63255
TCONS_00125768	-0.976412
TCONS_00015388	-0.314488
XR_003889660.1	-5.28658
TCONS_00034291	1.68417
XR_003890721.1	--
TCONS_00138219	0.693498
XR_003889380.1	--
TCONS_00111083	-4.85342
XR_003887091.1	-0.104962
TCONS_00013869	-0.783552
TCONS_00062549	-0.292082
TCONS_00029813	3.57441
TCONS_00014382	0.163814
TCONS_00023463	-0.881919
XR_003887258.1	3.1563
TCONS_00023466	-2.62232
TCONS_00106832	-2.06315
XR_003886684.1	-0.661844
TCONS_00130245	-4.85341
TCONS_00089870	0.524378
TCONS_00024859	0.496132
XR_003885959.1	-4.10698
XR_003889172.1	4.62551
TCONS_00103232	-1.71055
XR_003886301.1	--
TCONS_00016845	1.27694
XR_964630.2	--
XR_003890561.1	--
XR_965160.2	--
XR_003886986.1	0.000263092
TCONS_00048335	-0.1134
TCONS_00008462	-0.228933
TCONS_00048330	5.07539
TCONS_00062601	1.44415
XR_003887496.1	-2.67489
TCONS_00042288	-0.550863
XR_003889633.1	-7.39643
XR_003891397.1	0.629311
XR_003888362.1	2.6777
XR_003891500.1	1.18613
TCONS_00076523	-1.02969
XR_003890309.1	--
TCONS_00107520	4.07047
XR_003886333.1	--
XR_003889664.1	--
TCONS_00009759	-4.5212
XR_003891609.1	0.038849
TCONS_00070253	-0.401572
XR_003888726.1	--
TCONS_00070251	-0.796741
TCONS_00029104	0.155852
XR_003890755.1	0.361987
XR_003888833.1	1.10654
TCONS_00093125	-1.64583
XR_003888294.1	--
XR_003885779.1	-0.914373
TCONS_00101569	-0.511121
XR_003888487.1	-0.65377
XR_003890100.1	--
XR_964915.2	0.171177
XR_003887935.1	--
TCONS_00116968	0.802622
XR_003890120.1	-0.261857
XR_003889126.1	6.91823
XR_003886274.1	4.79792
TCONS_00016152	2.28513
XR_003890857.1	-0.935505
XR_003887826.1	-0.787683
TCONS_00043102	-1.38773
XR_003890954.1	--
TCONS_00012921	0.835521
TCONS_00012923	2.25553
XR_003891560.1	9.14532
XR_003889295.1	-2.6103
XR_003891538.1	0.0313751
XR_003890549.1	--
XR_003886054.1	-3.15451
XR_964719.2	0.0545365
XR_003888588.1	-1.11882
XR_003890246.1	1.20299
XR_003889931.1	-7.51234
XR_003887358.1	-0.91743
XR_003886785.1	--
XR_003891247.1	-1.60901
TCONS_00095408	0.763562
TCONS_00095409	0.0111472
TCONS_00057194	0.0524296
TCONS_00095406	-0.98005
XR_003890558.1	-0.762519
TCONS_00095405	1.12102
XR_003890880.1	-6.37865
XR_003890472.1	-3.48018
TCONS_00046059	0.23022
TCONS_00046058	-0.815958
XR_003887498.1	-4.13469
XR_965001.2	-1.09462
XR_003888819.1	-0.603788
TCONS_00046055	0.338294
TCONS_00046056	-1.01343
TCONS_00112302	0.489403
TCONS_00112301	-3.78959
XR_003888377.1	--
XR_003891052.1	--
XR_003889919.1	2.65195
XR_003891263.1	-0.0192071
XR_003886037.1	-4.33399
TCONS_00051106	-2.04618
TCONS_00051105	0.23791
TCONS_00108967	4.46314
XR_003889280.1	-2.6103
TCONS_00051108	0.227474
XR_003887816.1	--
XR_003886076.1	-4.28031
XR_003891607.1	--
TCONS_00023673	0.37052
XR_003889552.1	-0.470455
TCONS_00042197	-4.88683
XR_003890987.1	0.0340538
TCONS_00010873	-2.15731
TCONS_00142941	-1.13533
XR_003888970.1	-0.322699
XR_003891669.1	5.64961
XR_003888395.1	-0.495598
XR_003885991.1	2.68839
XR_003887132.1	-3.54523
XR_003890276.1	-0.0768676
XR_003890021.1	-4.03835
TCONS_00049677	0.703642
TCONS_00009032	-2.27998
XR_003887828.1	--
TCONS_00009031	4.40386
XR_003891350.1	--
XR_003890001.1	1.03614
TCONS_00104863	5.24112
XR_003888381.1	--
XR_003890180.1	0.329824
TCONS_00005523	-6.21369
TCONS_00005524	-4.01848
XR_003888924.1	--
TCONS_00030922	4.47306
XR_964717.2	0.590194
TCONS_00021134	-0.660189
XR_003890547.1	--
XR_003891125.1	0.0289145
TCONS_00071859	-0.806367
XR_003889402.1	--
XR_003890248.1	--
XR_003890468.1	-0.602487
XR_003890035.1	--
XR_003888912.1	5.07852
XR_003889199.1	--
XR_003891338.1	2.6777
XR_003890529.1	--
XR_964779.2	2.68839
XR_003887051.1	0.1026
XR_965523.2	-0.572665
XR_003889425.1	2.68196
XR_003888155.1	--
XR_003891710.1	-0.979757
XR_003886812.1	3.56111
TCONS_00010651	0.496575
TCONS_00010652	0.0570434
XR_003891673.1	--
TCONS_00107778	0.236823
TCONS_00011381	-1.29522
TCONS_00011380	0.194251
XR_003885728.1	-3.4802
XR_003889907.1	-2.81161
XR_003888366.1	-1.00143
TCONS_00142319	-0.753613
XR_003886934.1	--
TCONS_00057424	-1.2102
XR_003889183.1	1.93451
TCONS_00032879	--
XR_003890789.1	--
XR_003889807.1	-3.48018
XR_003888274.1	-0.684515
TCONS_00038742	-0.219589
XR_003886624.1	3.64237
XR_003890408.1	-0.8777
XR_003890533.1	-0.850212
XR_003890342.1	--
XR_003885733.1	-0.731683
XR_003885931.1	--
XR_003886341.1	0.147723
TCONS_00141995	0.823225
TCONS_00053420	1.18531
XR_003890933.1	--
TCONS_00109585	0.732971
TCONS_00020610	0.0558277
XR_003887063.1	--
XR_003889037.1	-0.613796
XR_003888710.1	1.00705
XR_003887092.1	0.566774
XR_003886765.1	-0.503455
XR_003891344.1	--
XR_003885712.1	-4.77292
TCONS_00140669	1.64743
TCONS_00079423	1.52351
XR_003890194.1	--
XR_003889078.1	--
XR_003889697.1	-3.11008
XR_003891638.1	--
XR_003886816.1	--
XR_003888766.1	-2.61031
TCONS_00066842	-0.327823
TCONS_00075686	-0.523459
TCONS_00103519	-3.82458
TCONS_00133270	-0.698022
TCONS_00133271	0.681874
TCONS_00039658	-0.122022
XR_003885910.1	-0.638328
TCONS_00033270	-0.765203
XR_003889361.1	-1.42805
TCONS_00033272	-0.924268
XR_003887287.1	--
TCONS_00033277	1.0692
TCONS_00033276	0.561748
TCONS_00127144	-0.580778
XR_003890191.1	-7.0611
TCONS_00058740	-3.1515
TCONS_00064735	-0.509837
TCONS_00064736	-2.11763
TCONS_00064737	-3.57724
TCONS_00064738	-1.55735
TCONS_00064739	1.03386
XR_003889042.1	--
TCONS_00112516	-1.69449
TCONS_00112517	1.01124
TCONS_00104989	-0.0281221
XR_003890884.1	--
XR_964817.2	1.82979
XR_003886330.1	-6.14183
TCONS_00112519	0.319881
XR_003890905.1	-0.288941
XR_003889541.1	-0.586012
XR_003886610.1	-0.691227
XR_003886083.1	-2.64892
TCONS_00144060	-0.709551
XR_003886273.1	0.589999
XR_003889092.1	1.31615
XR_003890406.1	1.00007
XR_003889725.1	-0.467331
TCONS_00063622	-10.9875
TCONS_00142080	-0.351089
XR_964570.2	-1.19916
XR_003888484.1	-0.860841
TCONS_00018480	-0.514299
TCONS_00045502	-0.772348
TCONS_00107188	-0.785783
XR_003888303.1	0.275184
XR_003886041.1	-0.0283462
XR_003886909.1	--
XR_003887373.1	--
TCONS_00123497	1.59416
XR_003889731.1	-0.0383169
XR_003890446.1	0.160818
XR_003887357.1	-1.40031
TCONS_00137769	-0.192539
XR_003885944.1	--
XR_003891019.1	-0.0242753
XR_003889248.1	-0.201353
XR_003889739.1	--
TCONS_00119639	--
TCONS_00091132	-4.40948
XR_003888358.1	-2.64892
XR_003885683.1	--
TCONS_00091139	0.525879
TCONS_00089854	0.0935194
XR_003887234.1	--
TCONS_00020185	-0.492943
TCONS_00082634	1.44612
XR_003891634.1	--
XR_003890812.1	--
TCONS_00000498	-0.457573
XR_003889287.1	1.52651
XR_003889240.1	-0.0755881
XR_003888350.1	-1.47563
XR_003885833.1	-0.228512
XR_003891001.1	--
XR_003891646.1	--
TCONS_00042417	2.85566
XR_003888370.1	--
XR_003886969.1	--
XR_003891545.1	1.17884
XR_003887624.1	1.17975
XR_003886071.1	--
XR_003887139.1	--
XR_965474.2	--
XR_003890824.1	--
XR_965282.2	--
TCONS_00021365	-0.689658
XR_003886350.1	0.81615
TCONS_00104060	0.240286
TCONS_00068282	-0.423816
XR_003890984.1	--
TCONS_00136149	-0.481627
XR_003889113.1	0.0787372
XR_003890574.1	--
TCONS_00064280	0.231632
XR_003886346.1	--
XR_003889262.1	--
XR_003887131.1	--
TCONS_00061152	0.385501
XR_003887512.1	--
TCONS_00133043	-0.260037
XR_003890487.1	--
XR_003886102.1	--
XR_003888464.1	--
XR_003890596.1	1.00898
XR_964756.2	--
XR_965048.2	--
XR_003886987.1	-0.142632
XR_003887076.1	--
TCONS_00100333	-2.78656
TCONS_00052920	-8.29328
TCONS_00052921	-7.95512
TCONS_00137484	0.968628
TCONS_00142076	7.89777
XR_003889459.1	1.47072
XR_003891484.1	-1.34446
XR_003890959.1	--
XR_003889479.1	0.122621
TCONS_00018900	1.15689
XR_003889928.1	-0.947438
TCONS_00045696	-2.94793
TCONS_00045695	3.37576
XR_003887113.1	-7.94743
TCONS_00078920	-0.355311
XR_003888156.1	-0.740641
TCONS_00094080	-2.31575
TCONS_00094082	0.190689
TCONS_00044922	0.0371804
TCONS_00054182	-1.03035
TCONS_00095425	-2.66454
TCONS_00062820	0.589825
XR_003889322.1	-4.28458
XR_003891104.1	1.21107
TCONS_00046073	0.306412
TCONS_00043591	-4.01848
TCONS_00063410	1.27776
TCONS_00046074	0.385317
TCONS_00020407	0.645486
XR_003886679.1	-2.70551
XR_003890955.1	-1.39275
XR_003887564.1	-1.63801
TCONS_00081555	0.310234
XR_003890253.1	1.12888
XR_003889373.1	-0.204295
XR_965321.2	0.0569371
TCONS_00113852	-0.948057
TCONS_00141215	-5.10891
XR_003888170.1	-1.12802
XR_003889873.1	-2.7896
TCONS_00141218	0.044682
XR_003888971.1	0.703124
XR_003889030.1	-3.48019
XR_003886665.1	1.31237
XR_003888878.1	-1.16794
XR_003890640.1	--
TCONS_00129939	0.588959
XR_003886514.1	--
TCONS_00033028	-0.723228
XR_003885715.1	0.715781
XR_003890367.1	--
TCONS_00143250	4.62551
XR_003889685.1	1.40524
XR_003891218.1	-0.582252
XR_003888576.1	--
XR_965260.2	0.315748
XR_003888953.1	-0.228366
TCONS_00139625	-0.556035
TCONS_00022126	-0.557412
TCONS_00022121	0.143033
TCONS_00098417	0.612632
TCONS_00055660	0.539192
TCONS_00055661	-0.175091
XR_003889025.1	5.5545
TCONS_00096659	-0.408102
XR_003885709.1	-2.432
XR_003890499.1	-0.946515
XR_003887004.1	0.97516
XR_003890040.1	2.6884
XR_003889869.1	3.18596
XR_003888524.1	--
XR_003887762.1	0.523118
XR_964963.2	0.927276
TCONS_00034559	-0.798909
TCONS_00034558	-1.46773
XR_003891436.1	--
TCONS_00034557	0.240599
TCONS_00138393	1.91564
TCONS_00138395	2.46384
TCONS_00138397	2.46385
XR_003888504.1	0.981416
TCONS_00072299	-0.0253037
TCONS_00000060	-0.455081
TCONS_00004948	0.275055
TCONS_00004768	-0.605537
TCONS_00003260	-0.929044
TCONS_00004947	-1.21496
XR_003887323.1	--
XR_003890892.1	2.42095
XR_003888691.1	0.0230161
TCONS_00004363	-2.11186
XR_003885847.1	5.93404
XR_003888231.1	--
TCONS_00007943	-0.385795
XR_003887611.1	-0.244415
XR_003889484.1	-0.544186
XR_003890313.1	3.56111
XR_003889751.1	--
TCONS_00092157	4.90396
XR_003888751.1	--
TCONS_00126300	-0.581162
TCONS_00028770	-0.218642
XR_965166.2	--
XR_003887459.1	4.49917
XR_003890405.1	--
XR_003887599.1	-0.279779
XR_003889765.1	--
XR_003890439.1	2.6777
XR_003887581.1	-0.561901
TCONS_00062610	0.199114
TCONS_00119180	0.40679
TCONS_00007980	0.18674
XR_003888876.1	1.1668
TCONS_00092374	0.565337
XR_003885857.1	-6.27279
TCONS_00104548	0.400468
XR_003890739.1	--
XR_003891406.1	-0.627806
XR_003888898.1	0.110275
XR_003887316.1	2.65195
XR_003886655.1	-0.774814
TCONS_00064345	2.1177
TCONS_00064347	2.5576
XR_003888928.1	2.98741
XR_003886712.1	0.661235
XR_003889770.1	-1.93909
XR_003888890.1	--
TCONS_00127304	-1.26512
TCONS_00079152	-2.46199
TCONS_00079401	-0.293522
TCONS_00079150	-0.700727
XR_003889632.1	3.0553
XR_003891438.1	--
TCONS_00027220	0.346732
TCONS_00005934	2.02026
TCONS_00053155	-0.820936
XR_003887870.1	--
XR_003886210.1	--
TCONS_00039897	-0.144527
XR_003889205.1	--
TCONS_00064758	1.33336
TCONS_00027329	-0.712777
XR_003890719.1	--
TCONS_00064750	6.30937
TCONS_00064751	0.128421
TCONS_00079051	-2.6369
TCONS_00027324	7.10049
TCONS_00064755	1.54207
XR_003887246.1	-0.344619
XR_003888796.1	--
XR_965302.2	--
XR_003888687.1	-0.947169
TCONS_00113114	-0.455069
TCONS_00141516	-5.68633
TCONS_00112530	0.502947
TCONS_00112531	-5.97784
TCONS_00112532	-2.90813
TCONS_00112534	0.317499
TCONS_00112535	-0.438081
TCONS_00112536	-0.754992
XR_003891617.1	--
XR_003891611.1	--
XR_003886726.1	2.70718
XR_003889265.1	0.926328
XR_965777.2	-0.0543936
XR_003890970.1	-1.20974
XR_003889219.1	-0.284966
XR_964795.2	0.175922
TCONS_00076234	0.794342
TCONS_00022219	0.931175
XR_003885797.1	0.497789
TCONS_00044131	3.29455
XR_003888459.1	--
TCONS_00132482	-0.456094
TCONS_00045521	-0.272298
XR_966204.2	--
XR_003890978.1	3.86876
XR_003889989.1	--
XR_003886920.1	-2.82509
TCONS_00131621	0.18595
TCONS_00089368	-0.243235
TCONS_00089369	0.0877881
TCONS_00089363	-0.479401
TCONS_00138709	0.777691
TCONS_00138708	-1.04901
XR_003887053.1	-2.70544
XR_003890551.1	-1.31114
XR_003891032.1	0.27235
XR_003885787.1	-0.358268
TCONS_00119615	0.0697272
TCONS_00119616	-0.373455
XR_003888993.1	--
XR_003891393.1	-0.442603
XR_003888580.1	-5.68119
XR_003888837.1	--
XR_003886692.1	--
XR_003889613.1	--
TCONS_00107900	0.841675
XR_003888290.1	--
XR_003888913.1	--
XR_003891008.1	--
TCONS_00129982	0.826553
TCONS_00082616	0.297541
TCONS_00011972	0.38502
XR_003891639.1	--
TCONS_00011971	2.61625
XR_003890717.1	0.293369
XR_003886313.1	3.18597
TCONS_00047449	-1.19425
TCONS_00087062	0.172016
XR_003886554.1	0.260298
XR_003890447.1	2.27075
XR_003886291.1	-2.64892
XR_003888298.1	-3.82522
XR_003890644.1	0.0441627
XR_003888478.1	--
XR_965086.2	3.1983
XR_003886642.1	4.07047
TCONS_00071956	-4.22721
TCONS_00064709	0.546473
XR_003886958.1	-2.44069
TCONS_00125138	-1.4561
XR_003887864.1	1.68557
XR_003890124.1	--
XR_003890853.1	0.485787
XR_003888552.1	--
XR_003887925.1	-2.91016
XR_003885987.1	--
XR_965749.2	-2.64892
XR_003890144.1	0.979231
XR_965235.2	0.0558507
[truncated: 5,436 more rows]

## Sheet: P value
Note：Significant differential genes are marked in yellow								Not colour marked are non - significant DEMs, DELs, DECs
lncRNA					miRNA
lncRNA_ID	pvalue				sRNA	pval				circRNA	pval
XR_003890179.1	1				fru-let-7a	0.728135				circ_0000002	0.74461
XR_003886971.1	0.689641				fru-let-7b	0.295121				circ_0000003	0.51908
XR_003889853.1	0.456289				fru-let-7d	0.814029				circ_0000004	0.55439
TCONS_00095965	0.833054				fru-let-7e	0.387309				circ_0000006	0.84591
XR_965689.2	0.65795				fru-let-7g	0.827582				circ_0000008	0.51908
XR_003886383.1	0.293442				fru-let-7h	0.0733092				circ_0000009	0.50636
XR_965794.2	0.836135				fru-let-7i	0.39688				circ_0000010	0.32681
XR_003888983.1	--				fru-let-7j	0.320137				circ_0000013	0.41456
XR_003890798.1	--				fru-miR-1	0.280973				circ_0000016	0.63435
XR_003888219.1	0.375784				fru-miR-100	0.153313				circ_0000017	0.66723
XR_003890931.1	0.741027				fru-miR-101a	0.978522				circ_0000018	0.56391
TCONS_00107376	0.404029				fru-miR-101b	0.818841				circ_0000019	0.99192
XR_003889004.1	0.367329				fru-miR-103	0.0708927				circ_0000020	0.74552
TCONS_00144126	0.34792				fru-miR-10b	0.778391				circ_0000023	0.74552
TCONS_00043572	0.358435				fru-miR-10c	0.893649				circ_0000024	0.17085
TCONS_00143312	0.617899				fru-miR-10d	NA				circ_0000025	0.37072
TCONS_00083390	0.724482				fru-miR-122	0.207037				circ_0000026	0.51908
XR_003888307.1	0.868717				fru-miR-124	0.531478				circ_0000029	0.30258
XR_003887607.1	--				fru-miR-125a	0.227003				circ_0000033	0.34209
TCONS_00010030	0.944061				fru-miR-125b	0.07036				circ_0000034	0.42374
TCONS_00015511	0.746065				fru-miR-126	0.24781				circ_0000035	0.40329
TCONS_00015512	0.811667				fru-miR-128	0.145176				circ_0000036	0.30876
TCONS_00041047	1				fru-miR-129	0.461876				circ_0000037	0.56102
TCONS_00122824	3.4708e-05				fru-miR-130	0.079732				circ_0000040	0.63435
TCONS_00058981	0.747942				fru-miR-132	0.462784				circ_0000041	0.74133
XR_003889023.1	--				fru-miR-133	0.0853643				circ_0000045	0.94266
XR_003888747.1	--				fru-miR-135a	0.431725				circ_0000046	0.82729
TCONS_00129116	0.25747				fru-miR-135b	0.546926				circ_0000047	0.89043
TCONS_00008301	0.79669				fru-miR-137	0.159869				circ_0000048	0.97968
XR_003890046.1	0.422716				fru-miR-138	0.7492				circ_0000049	0.62842
XR_003885928.1	--				fru-miR-140	0.0128035				circ_0000050	0.94452
TCONS_00063342	0.741582				fru-miR-142	0.378454				circ_0000051	0.63435
TCONS_00063343	0.77429				fru-miR-144	0.203426				circ_0000052	0.8801
TCONS_00063344	0.000625322				fru-miR-148	0.331879				circ_0000053	0.63435
XR_003887760.1	0.613072				fru-miR-152	0.391087				circ_0000054	0.34807
XR_003886675.1	--				fru-miR-153a	0.176483				circ_0000058	0.46303
XR_003887020.1	0.689802				fru-miR-153b	0.802019				circ_0000061	0.9875
TCONS_00136953	0.863069				fru-miR-15a	0.735374				circ_0000062	0.97806
TCONS_00029917	0.46441				fru-miR-15b	0.596209				circ_0000064	0.74461
TCONS_00026063	0.701078				fru-miR-16	0.733145				circ_0000065	0.62842
XR_003887335.1	0.397393				fru-miR-17	0.121746				circ_0000066	0.56102
TCONS_00026064	0.840519				fru-miR-18	0.408766				circ_0000070	0.58056
TCONS_00100689	0.74172				fru-miR-181a-3p	0.864179				circ_0000071	0.41456
TCONS_00110340	0.796919				fru-miR-181a-5p	0.190233				circ_0000072	0.25374
XR_003890510.1	1				fru-miR-181b	0.871759				circ_0000075	0.0014855
TCONS_00020088	0.951185				fru-miR-182	0.83586				circ_0000081	0.64429
XR_003885844.1	0.691163				fru-miR-183	0.206922				circ_0000082	0.42374
TCONS_00020086	0.866361				fru-miR-184	0.923266				circ_0000083	0.41456
TCONS_00020087	0.275115				fru-miR-187	0.17507				circ_0000084	0.44466
XR_003888233.1	0.534742				fru-miR-190	0.098309				circ_0000085	0.20296
XR_003889486.1	--				fru-miR-192	0.00171027				circ_0000086	0.78237
XR_003890616.1	--				fru-miR-193	0.446833				circ_0000087	0.38447
TCONS_00011341	0.707107				fru-miR-194	0.00921209				circ_0000088	0.9969
XR_003886615.1	0.671185				fru-miR-196a	0.109842				circ_0000092	0.50636
XR_003890064.1	0.0540936				fru-miR-196b	0.139415				circ_0000093	0.63435
XR_964454.2	--				fru-miR-199	0.21731				circ_0000095	0.46303
TCONS_00143277	0.781998				fru-miR-19a	0.137731				circ_0000097	0.9313
XR_003888465.1	--				fru-miR-19b	0.953139				circ_0000098	0.92145
XR_003890435.1	--				fru-miR-20	0.292121				circ_0000100	0.62842
TCONS_00003468	0.548759				fru-miR-200a	0.628896				circ_0000101	0.57735
XR_003886218.1	1				fru-miR-200b	0.51706				circ_0000102	0.99803
XR_003889318.1	--				fru-miR-202	0.730674				circ_0000103	0.46384
XR_003885849.1	0.804122				fru-miR-203	0.0623709				circ_0000105	0.56102
XR_003891309.1	--				fru-miR-204a	0.0191804				circ_0000106	0.56014
TCONS_00081637	0.464194				fru-miR-205	0.372568				circ_0000107	0.37836
TCONS_00143112	0.82778				fru-miR-21	0.0703991				circ_0000108	0.24265
XR_003890284.1	0.482243				fru-miR-210	0.994994				circ_0000109	0.28812
XR_003885855.1	--				fru-miR-212	0.393339				circ_0000110	0.74461
XR_003891028.1	0.593181				fru-miR-214	0.5122				circ_0000111	0.41408
XR_003888223.1	0.405296				fru-miR-216a	0.0915988				circ_0000112	0.065793
XR_964555.2	0.948853				fru-miR-216b	0.343163				circ_0000113	0.091311
XR_964997.2	0.179336				fru-miR-217	0.316016				circ_0000117	0.46303
XR_003890305.1	0.485123				fru-miR-218a	0.645499				circ_0000118	0.37836
XR_003886711.1	0.0904151				fru-miR-218b	0.956807				circ_0000120	0.21417
TCONS_00121918	0.754019				fru-miR-219	0.527013				circ_0000123	0.38293
TCONS_00127546	0.80463				fru-miR-221	0.0227773				circ_0000124	0.63435
XR_003889330.1	--				fru-miR-222	0.0438343				circ_0000127	0.63582
TCONS_00098896	0.370668				fru-miR-223	0.115803				circ_0000130	0.50636
TCONS_00061232	0.165637				fru-miR-22a	0.708885				circ_0000131	0.45513
TCONS_00016341	0.599107				fru-miR-22b	0.95318				circ_0000132	0.30876
XR_003891650.1	--				fru-miR-23a	0.285082				circ_0000133	0.42374
TCONS_00086811	0.72875				fru-miR-23b	0.840337				circ_0000134	0.56102
XR_003889720.1	--				fru-miR-24-3p	0.63674				circ_0000135	0.63526
TCONS_00105305	0.599845				fru-miR-24-5p	0.37637				circ_0000136	0.43468
TCONS_00105304	0.949354				fru-miR-25	0.2682				circ_0000142	0.74552
TCONS_00105303	0.593957				fru-miR-26	0.0147952				circ_0000143	0.28765
XR_003887939.1	--				fru-miR-27b	0.716618				circ_0000144	0.038792
XR_003885863.1	0.90952				fru-miR-27c	0.996425				circ_0000145	0.94164
TCONS_00105309	0.632129				fru-miR-27e	0.124026				circ_0000146	0.7677
XR_003891683.1	--				fru-miR-29a	0.227134				circ_0000148	0.47878
XR_003886220.1	0.647656				fru-miR-29b	0.549964				circ_0000150	0.50636
XR_003887965.1	0.585651				fru-miR-301	0.219978				circ_0000151	0.37952
XR_003887252.1	--				fru-miR-30b	0.00943512				circ_0000152	0.56014
XR_003889347.1	1				fru-miR-30c	0.714054				circ_0000156	0.20493
XR_003886230.1	0.763696				fru-miR-30d	0.588366				circ_0000158	0.80047
XR_003890519.1	0.267473				fru-miR-338	0.000430632				circ_0000159	0.85268
XR_003889629.1	--				fru-miR-365	0.736221				circ_0000160	0.32201
TCONS_00081894	0.846078				fru-miR-375	0.529913				circ_0000161	0.45934
XR_003888434.1	0.680171				fru-miR-429	0.313843				circ_0000162	0.46384
XR_003890025.1	--				fru-miR-455	0.00441292				circ_0000163	0.56482
TCONS_00015510	0.591487				fru-miR-458	0.179696				circ_0000167	NA
XR_003887621.1	--				fru-miR-460	0.630802				circ_0000168	0.63526
TCONS_00039057	0.482117				fru-miR-489	0.115725				circ_0000170	0.63435
TCONS_00124896	0.336835				fru-miR-7	0.287045				circ_0000173	0.92095
XR_003888794.1	0.666335				fru-miR-9	0.424762				circ_0000174	0.20625
TCONS_00140117	0.798196				fru-miR-92	0.167188				circ_0000176	0.47878
TCONS_00076866	0.59079				fru-miR-96	0.969831				circ_0000177	0.27695
TCONS_00140118	0.354034				novel_1	0.577193				circ_0000178	0.42266
XR_003888689.1	0.952255				novel_102	0.173184				circ_0000179	0.74461
XR_003886088.1	0.690727				novel_115	0.272196				circ_0000190	0.37199
TCONS_00043360	0.481773				novel_116	0.128068				circ_0000191	0.57735
XR_003887152.1	--				novel_117	0.956541				circ_0000193	0.74461
XR_003889654.1	0.576444				novel_12	0.464829				circ_0000194	0.95587
TCONS_00044866	0.045241				novel_120	0.148294				circ_0000195	0.88269
TCONS_00060182	0.117681				novel_122	0.0130155				circ_0000196	0.79151
TCONS_00060181	0.464015				novel_123	0.131897				circ_0000197	0.41456
TCONS_00044865	0.938604				novel_126	0.0483428				circ_0000198	0.74461
TCONS_00135090	0.786219				novel_128	0.141052				circ_0000200	0.74461
XR_003887248.1	1				novel_132	0.294821				circ_0000201	0.4577
XR_003889267.1	0.943308				novel_134	0.389118				circ_0000203	0.84409
TCONS_00126829	0.115947				novel_137	0.0745785				circ_0000204	0.56102
TCONS_00032497	0.431627				novel_138	0.00256695				circ_0000206	0.46303
XR_003890976.1	--				novel_144	0.373906				circ_0000207	0.36608
TCONS_00103226	0.685348				novel_145	0.787558				circ_0000210	0.49998
TCONS_00023049	0.461894				novel_146	0.317795				circ_0000211	0.74461
TCONS_00023048	0.318941				novel_150	0.00559438				circ_0000213	0.89225
TCONS_00103229	0.803208				novel_152	0.0968441				circ_0000214	0.25576
TCONS_00131130	0.918409				novel_153	0.231857				circ_0000215	0.67954
XR_003889158.1	--				novel_155	0.451222				circ_0000216	0.46384
TCONS_00132726	0.889344				novel_158	0.0800074				circ_0000217	0.84355
TCONS_00117615	0.628126				novel_159	0.247527				circ_0000219	0.88415
TCONS_00112220	0.893499				novel_16	0.851533				circ_0000220	0.87533
XR_003891149.1	--				novel_160	0.988193				circ_0000221	0.63435
TCONS_00050376	0.770769				novel_162	0.759986				circ_0000222	0.40329
TCONS_00135893	0.812686				novel_163	0.700337				circ_0000223	0.87787
XR_003891557.1	0.0177207				novel_167	0.720774				circ_0000224	0.74552
XR_003886377.1	0.86559				novel_17	0.942598				circ_0000225	0.42374
XR_003889857.1	0.11984				novel_171	0.559903				circ_0000227	0.74461
TCONS_00062296	0.933785				novel_174	0.430008				circ_0000230	0.98227
TCONS_00019354	1				novel_176	0.403403				circ_0000231	0.41456
TCONS_00119506	0.603908				novel_177	0.353887				circ_0000232	0.6409
TCONS_00088574	0.921743				novel_180	0.158273				circ_0000233	0.40578
XR_003887213.1	0.741324				novel_183	0.471339				circ_0000234	0.49998
TCONS_00001077	0.869584				novel_185	0.533356				circ_0000237	0.56102
TCONS_00083493	0.441008				novel_186	0.141143				circ_0000239	0.41456
XR_965761.2	0.330961				novel_193	0.973991				circ_0000241	0.41456
TCONS_00083495	0.318586				novel_199	0.034163				circ_0000246	0.18215
TCONS_00010935	1				novel_2	0.980775				circ_0000248	0.7604
XR_003887943.1	--				novel_205	0.424181				circ_0000249	0.36608
XR_003886367.1	0.818974				novel_209	0.396614				circ_0000251	0.79813
XR_003891613.1	0.748562				novel_210	0.314847				circ_0000252	0.14043
XR_003885785.1	--				novel_214	0.966969				circ_0000253	0.57534
TCONS_00046938	0.669269				novel_215	0.290263				circ_0000256	0.22498
TCONS_00046939	1				novel_216	0.678174				circ_0000260	0.42203
TCONS_00046937	0.590862				novel_219	0.374115				circ_0000262	0.58594
TCONS_00046934	0.846859				novel_221	0.393186				circ_0000263	0.60384
TCONS_00046935	1				novel_222	0.916958				circ_0000264	0.57735
XR_003886694.1	--				novel_224	0.628252				circ_0000265	0.96429
XR_003888296.1	--				novel_225	0.597				circ_0000266	0.91885
XR_003887049.1	0.688902				novel_23	0.216522				circ_0000268	0.63435
XR_003889547.1	0.461761				novel_25	0.0360008				circ_0000270	0.41456
XR_003891692.1	0.689816				novel_251	0.488251				circ_0000271	0.23796
TCONS_00042380	0.777949				novel_254	0.303789				circ_0000272	0.74552
XR_965453.2	0.220966				novel_256	0.858161				circ_0000273	0.73864
TCONS_00065804	0.709651				novel_257	0.867882				circ_0000274	0.38562
XR_003890715.1	0.690044				novel_258	0.883098				circ_0000275	0.25739
XR_003886315.1	--				novel_26	0.522937				circ_0000276	0.76167
TCONS_00026474	0.789694				novel_260	0.303789				circ_0000278	0.63435
XR_965170.2	0.7854				novel_261	0.823364				circ_0000280	0.70463
XR_003889120.1	0.220966				novel_265	0.296555				circ_0000283	0.62842
XR_003888476.1	0.878129				novel_27	0.0506785				circ_0000287	0.74552
TCONS_00137498	0.352904				novel_272	0.987583				circ_0000291	0.62842
TCONS_00137499	0.735051				novel_275	0.814197				circ_0000292	0.57018
XR_003886640.1	0.690073				novel_278	0.675838				circ_0000293	0.55439
TCONS_00069728	0.655164				novel_28	0.556941				circ_0000294	0.12658
TCONS_00096000	0.887997				novel_281	0.837853				circ_0000295	0.96117
XR_003887055.1	0.688923				novel_287	0.563586				circ_0000296	0.63435
XR_964703.2	0.269916				novel_292	0.570045				circ_0000298	0.22635
XR_003890553.1	--				novel_293	0.434415				circ_0000299	0.74461
XR_003889838.1	--				novel_296	0.675838				circ_0000300	0.57735
XR_003887866.1	0.858694				novel_297	0.516228				circ_0000304	0.41427
XR_003890126.1	--				novel_299	0.970178				circ_0000305	0.26358
XR_003886008.1	0.826337				novel_300	0.213919				circ_0000306	0.29244
TCONS_00110156	0.790757				novel_304	0.30297				circ_0000307	0.68463
TCONS_00110157	0.369556				novel_306	0.972644				circ_0000308	0.63526
XR_003886056.1	--				novel_312	0.671436				circ_0000309	0.46303
XR_003891714.1	0.528102				novel_324	0.221101				circ_0000310	0.90928
XR_003890709.1	--				novel_325	0.567731				circ_0000311	0.41456
XR_965567.2	0.715326				novel_331	0.842159				circ_0000312	0.74461
XR_003890118.1	0.519731				novel_333	0.858626				circ_0000313	0.96662
XR_003889156.1	--				novel_337	0.416358				circ_0000315	0.95971
XR_003889488.1	0.631276				novel_339	0.411081				circ_0000318	0.41456
XR_003886283.1	--				novel_343	0.0549486				circ_0000319	0.73864
XR_003889575.1	0.690317				novel_346	0.834646				circ_0000320	0.73864
XR_003891637.1	0.282436				novel_352	0.856907				circ_0000322	0.37072
XR_003888201.1	0.132351				novel_353	0.904538				circ_0000323	0.95193
XR_003889903.1	0.627448				novel_356	0.97791				circ_0000325	0.3111
XR_003890206.1	--				novel_36	0.989658				circ_0000326	0.74552
XR_003886972.1	--				novel_361	0.65739				circ_0000328	0.97667
XR_003888582.1	1				novel_362	0.668691				circ_0000330	0.76944
XR_003891552.1	0.0157678				novel_365	0.551213				circ_0000332	0.57735
XR_003886032.1	0.376648				novel_366	0.953945				circ_0000333	0.42795
XR_003888566.1	0.571861				novel_367	0.259353				circ_0000334	0.51908
XR_003891261.1	0.352684				novel_368	0.581202				circ_0000335	0.50636
XR_003890130.1	--				novel_371	0.112668				circ_0000336	0.93722
XR_003886797.1	0.663406				novel_372	0.808459				circ_0000338	0.46344
TCONS_00067985	0.539659				novel_375	0.785317				circ_0000340	0.63435
XR_003888270.1	0.882913				novel_389	0.173683				circ_0000341	0.60735
XR_003888908.1	--				novel_392	0.537813				circ_0000342	0.17327
TCONS_00075431	0.911918				novel_393	0.428892				circ_0000343	0.56014
XR_003888541.1	0.543583				novel_398	0.316032				circ_0000344	0.74552
TCONS_00126557	0.855295				novel_40	0.975391				circ_0000345	0.42685
XR_003888521.1	0.164019				novel_400	0.104332				circ_0000347	0.47878
TCONS_00122244	0.950447				novel_405	0.278024				circ_0000348	0.33379
XR_003887047.1	0.466271				novel_412	0.0974012				circ_0000349	0.52499
TCONS_00011402	0.587767				novel_414	0.635291				circ_0000350	0.55303
XR_966292.2	0.0469397				novel_415	0.635539				circ_0000351	0.42374
XR_003889317.1	1				novel_418	0.252635				circ_0000354	0.89308
TCONS_00092589	0.237201				novel_419	0.100469				circ_0000356	0.57735
TCONS_00053704	0.662794				novel_425	0.792254				circ_0000358	0.50636
TCONS_00053703	1				novel_427	0.570045				circ_0000359	0.30918
XR_003889554.1	0.404351				novel_428	0.55406				circ_0000361	0.42403
TCONS_00020554	0.971968				novel_431	0.0706669				circ_0000364	0.4577
XR_003886582.1	0.548572				novel_442	0.571746				circ_0000367	0.35655
TCONS_00104716	0.697113				novel_445	0.933399				circ_0000368	0.1817
XR_003891340.1	0.210203				novel_448	0.520868				circ_0000369	0.63435
XR_003890085.1	0.689579				novel_455	0.842796				circ_0000371	0.91316
XR_965205.2	--				novel_457	0.607475				circ_0000373	0.65998
TCONS_00120521	0.354579				novel_458	0.259727				circ_0000374	0.56482
TCONS_00009262	0.517829				novel_462	0.236454				circ_0000376	0.9872
TCONS_00102092	0.758982				novel_463	0.434415				circ_0000377	0.48828
TCONS_00102093	0.177116				novel_464	0.261835				circ_0000378	0.51908
XR_003888248.1	0.456122				novel_466	0.453313				circ_0000379	0.78264
XR_003887802.1	0.543497				novel_467	0.807708				circ_0000380	0.67088
TCONS_00012180	0.516068				novel_468	0.582763				circ_0000381	0.62842
XR_964457.2	--				novel_474	0.190029				circ_0000382	0.63197
XR_003890067.1	--				novel_477	0.939576				circ_0000383	0.96434
XR_965820.2	0.367437				novel_479	0.360838				circ_0000384	0.23704
TCONS_00035116	0.972897				novel_493	0.61504				circ_0000385	0.63435
TCONS_00021794	0.337778				novel_494	0.788936				circ_0000387	0.70457
XR_003888215.1	0.852427				novel_498	0.704253				circ_0000388	0.63526
XR_964934.2	0.851276				novel_499	0.509097				circ_0000389	0.70215
XR_003887402.1	--				novel_501	0.715178				circ_0000390	0.80051
XR_003889408.1	--				novel_502	0.342268				circ_0000391	0.20483
TCONS_00095173	0.548363				novel_504	0.639396				circ_0000392	0.56946
TCONS_00025890	0.722551				novel_513	0.903125				circ_0000393	0.37359
XR_003886195.1	0.683393				novel_515	0.239323				circ_0000394	0.74461
XR_003890262.1	0.279322				novel_528	0.71458				circ_0000396	0.51908
TCONS_00135400	0.541688				novel_530	0.598589				circ_0000397	0.93735
XR_003890013.1	0.891004				novel_533	0.07125				circ_0000400	0.42374
XR_965278.2	--				novel_536	0.903006				circ_0000401	0.41456
XR_003887474.1	0.691367				novel_537	0.674767				circ_0000402	0.42374
XR_003890306.1	--				novel_543	0.726732				circ_0000404	0.73223
XR_003889882.1	0.123552				novel_555	0.896469				circ_0000407	0.65844
XR_003888601.1	0.615463				novel_557	0.582763				circ_0000409	0.51908
XR_003887187.1	0.107649				novel_561	0.814362				circ_0000410	0.46289
XR_003891449.1	0.022369				novel_565	0.644649				circ_0000412	0.63435
XR_003890975.1	0.689842				novel_566	0.630083				circ_0000413	0.29244
XR_003887980.1	0.771399				novel_57	0.0332672				circ_0000414	0.62842
XR_003889748.1	0.0819809				novel_570	0.970046				circ_0000415	0.29737
XR_003886654.1	--				novel_571	0.867138				circ_0000419	0.51908
XR_003887420.1	0.715909				novel_572	0.387557				circ_0000420	0.4236
XR_003885742.1	0.0113069				novel_573	0.645705				circ_0000421	NA
XR_964694.2	0.409695				novel_581	0.62486				circ_0000424	0.32883
XR_003890356.1	0.259974				novel_582	0.690862				circ_0000425	0.56618
XR_003888488.1	1				novel_588	0.671138				circ_0000426	0.073588
TCONS_00112573	0.886462				novel_590	0.96614				circ_0000430	0.74461
XR_003890900.1	--				novel_592	0.562015				circ_0000433	0.58411
XR_003885890.1	0.879307				novel_63	0.818018				circ_0000436	0.46074
XR_003887580.1	--				novel_64	0.558996				circ_0000439	0.82796
XR_003889189.1	1				novel_69	0.354623				circ_0000440	0.74461
TCONS_00140916	0.461252				novel_7	0.27616				circ_0000441	0.10974
XR_003891289.1	--				novel_76	0.771706				circ_0000444	0.63435
XR_003887988.1	1				novel_8	0.553037				circ_0000449	0.42374
TCONS_00005364	0.947633				novel_89	0.0462532				circ_0000451	0.71298
XR_003890320.1	--				novel_9	0.0559512				circ_0000453	0.74461
TCONS_00026267	0.541813				novel_93	0.0541257				circ_0000455	0.50636
TCONS_00026268	0.465639				novel_99	0.131314				circ_0000456	0.74461
TCONS_00026269	0.342025									circ_0000458	0.56014
XR_003889794.1	--									circ_0000459	0.63526
TCONS_00133330	0.247721									circ_0000462	0.89313
TCONS_00060665	0.679909									circ_0000464	0.65295
XR_003890720.1	--									circ_0000467	0.56014
XR_003888182.1	1									circ_0000470	0.74461
XR_003891281.1	0.781049									circ_0000472	0.47878
TCONS_00069879	0.607268									circ_0000473	0.63435
TCONS_00023565	0.490925									circ_0000474	0.46682
TCONS_00069876	0.584982									circ_0000476	0.74461
XR_003886426.1	0.810096									circ_0000477	0.83973
TCONS_00109122	0.540312									circ_0000480	0.89837
TCONS_00109121	0.861394									circ_0000481	0.47878
XR_003889669.1	0.475317									circ_0000482	0.4577
TCONS_00089956	0.842251									circ_0000483	0.28765
TCONS_00062740	0.307458									circ_0000484	0.74461
XR_003890768.1	0.901238									circ_0000485	0.31025
XR_003887893.1	0.396762									circ_0000487	0.18529
TCONS_00105818	0.608678									circ_0000489	0.56014
TCONS_00052130	0.295099									circ_0000490	0.51908
TCONS_00087126	0.0339594									circ_0000493	0.74461
XR_965277.2	--									circ_0000494	0.46303
XR_003889675.1	0.357859									circ_0000495	0.62842
XR_003886669.1	0.543581									circ_0000496	0.21965
XR_003887970.1	--									circ_0000497	0.86182
TCONS_00070701	0.613346									circ_0000498	0.67264
TCONS_00070707	0.967801									circ_0000499	0.55439
XR_003889163.1	0.344557									circ_0000502	0.35655
XR_003891322.1	--									circ_0000503	0.79048
XR_003885738.1	--									circ_0000505	0.74461
TCONS_00007982	0.854188									circ_0000506	0.44298
TCONS_00002758	0.741994									circ_0000507	0.21039
XR_003889383.1	0.456016									circ_0000508	0.70423
XR_964827.2	--									circ_0000509	0.14263
XR_003889984.1	0.602755									circ_0000510	0.47878
TCONS_00119369	0.907041									circ_0000511	0.74461
XR_003888760.1	--									circ_0000512	0.74461
XR_003891396.1	--									circ_0000513	0.36608
XR_966141.2	1									circ_0000514	0.26358
XR_003891501.1	0.0270934									circ_0000515	0.49998
XR_964580.2	0.831945									circ_0000517	0.66525
TCONS_00096604	0.57088									circ_0000518	0.38287
XR_003889060.1	0.992724									circ_0000519	0.74461
TCONS_00025538	1									circ_0000520	0.51908
TCONS_00076667	0.659003									circ_0000521	0.58299
TCONS_00076666	0.749458									circ_0000522	0.31815
TCONS_00022217	0.774942									circ_0000523	0.74461
TCONS_00024110	0.113358									circ_0000524	0.96658
XR_003890398.1	0.892394									circ_0000525	0.56014
TCONS_00024112	0.769523									circ_0000526	0.9633
TCONS_00102668	0.102639									circ_0000527	0.72939
XR_003891608.1	0.0597363									circ_0000529	0.78631
TCONS_00029793	0.962897									circ_0000530	0.56014
XR_003888727.1	0.362292									circ_0000531	0.71657
TCONS_00097439	0.211499									circ_0000532	0.88354
TCONS_00017875	0.300525									circ_0000533	0.11021
XR_003891624.1	0.691144									circ_0000534	0.63435
XR_003890434.1	0.300337									circ_0000535	0.47878
TCONS_00061211	0.777374									circ_0000536	0.74461
XR_003889068.1	--									circ_0000537	0.54306
XR_003889648.1	--									circ_0000538	0.63435
XR_003887072.1	--									circ_0000539	0.61301
XR_003891515.1	0.273786									circ_0000540	0.42374
XR_003887345.1	0.754266									circ_0000541	0.63526
XR_003889086.1	--									circ_0000543	0.64392
XR_964914.2	0.334515									circ_0000544	0.47878
XR_003887908.1	0.689603									circ_0000545	0.47867
TCONS_00045827	0.409715									circ_0000546	0.84591
XR_003890923.1	--									circ_0000547	0.57735
TCONS_00103253	0.708329									circ_0000549	0.78717
TCONS_00038891	0.901233									circ_0000550	0.44972
XR_003890856.1	0.101966									circ_0000551	0.71278
XR_003887827.1	--									circ_0000554	0.81344
XR_965744.2	0.866538									circ_0000556	0.65809
TCONS_00122586	0.759393									circ_0000559	0.50552
XR_003890740.1	0.835372									circ_0000564	0.74461
TCONS_00077535	0.0217687									circ_0000566	0.53538
TCONS_00012045	0.230731									circ_0000567	0.76783
TCONS_00012044	0.436124									circ_0000568	0.74461
TCONS_00012043	0.938633									circ_0000569	0.56014
XR_964619.2	--									circ_0000571	0.42374
XR_003891561.1	0.622878									circ_0000573	0.84259
XR_003890548.1	--									circ_0000574	0.42795
XR_003886055.1	--									circ_0000575	0.77254
TCONS_00046220	0.786665									circ_0000576	0.57735
TCONS_00094162	0.891766									circ_0000577	0.4577
XR_003887920.1	--									circ_0000578	0.99032
XR_003890808.1	0.738033									circ_0000579	0.50552
XR_003888589.1	1									circ_0000580	0.49998
XR_003885677.1	--									circ_0000582	0.73864
TCONS_00054268	0.443784									circ_0000583	0.41457
TCONS_00095348	0.688111									circ_0000584	0.4577
TCONS_00039277	0.892605									circ_0000585	0.63435
TCONS_00121591	0.703421									circ_0000586	0.60142
XR_003888348.1	--									circ_0000587	0.51908
TCONS_00103207	0.388984									circ_0000588	0.55935
XR_003891150.1	--									circ_0000589	0.74461
XR_003889242.1	--									circ_0000590	0.65176
TCONS_00059546	0.810752									circ_0000593	0.87228
TCONS_00059016	1									circ_0000595	0.84554
XR_003888581.1	0.615755									circ_0000596	0.74461
TCONS_00003988	0.8131									circ_0000597	0.26358
TCONS_00059548	0.534777									circ_0000598	0.78748
XR_003889514.1	0.0528747									circ_0000599	0.50636
TCONS_00001585	0.442905									circ_0000600	0.59179
TCONS_00036588	0.5432									circ_0000601	0.29244
TCONS_00065774	0.523449									circ_0000602	0.63526
XR_003888376.1	0.353504									circ_0000604	0.74461
TCONS_00117635	0.658717									circ_0000605	0.48003
XR_003891262.1	0.543604									circ_0000607	0.4236
XR_003890257.1	--									circ_0000608	0.62902
XR_003887147.1	0.3616									circ_0000613	0.56102
XR_003886790.1	--									circ_0000614	0.9356
XR_003889281.1	0.543061									circ_0000616	0.35655
XR_003890621.1	0.460894									circ_0000617	0.39475
XR_003891652.1	--									circ_0000618	0.86275
TCONS_00080744	0.878474									circ_0000619	0.74552
XR_003886077.1	0.395867									circ_0000620	0.42795
TCONS_00113954	0.450345									circ_0000621	0.60856
TCONS_00091262	0.949203									circ_0000622	0.42374
XR_003889553.1	0.682177									circ_0000623	0.73313
TCONS_00010914	0.353222									circ_0000626	0.29244
TCONS_00035836	0.922465									circ_0000627	0.54698
XR_003891668.1	--									circ_0000629	0.67245
XR_003888824.1	0.987479									circ_0000631	NA
XR_966243.2	--									circ_0000633	0.16366
XR_003888394.1	--									circ_0000634	0.24877
TCONS_00005809	0.213177									circ_0000636	0.35676
XR_003887133.1	0.455315									circ_0000641	0.85268
XR_003887642.1	0.768044									circ_0000642	0.98782
TCONS_00066331	0.625493									circ_0000645	0.46682
TCONS_00139072	0.705773									circ_0000646	0.40329
TCONS_00139070	0.863537									circ_0000656	0.32183
XR_003886585.1	0.454805									circ_0000658	0.63195
XR_003887829.1	--									circ_0000661	0.64603
XR_003886067.1	--									circ_0000662	0.81003
XR_003886404.1	0.679629									circ_0000666	0.63435
XR_003889819.1	0.52249									circ_0000667	0.62842
XR_003889088.1	--									circ_0000668	0.288
XR_003890512.1	0.723138									circ_0000669	0.63435
XR_003890546.1	--									circ_0000672	0.57389
TCONS_00004530	0.560554									circ_0000673	0.74552
TCONS_00112605	0.486957									circ_0000674	0.46682
TCONS_00055819	0.899321									circ_0000679	0.74686
XR_003890249.1	--									circ_0000680	0.50552
XR_003890469.1	--									circ_0000681	0.74461
XR_003886128.1	0.859552									circ_0000685	0.82175
XR_003890034.1	--									circ_0000688	0.44314
TCONS_00041493	0.825421									circ_0000689	0.56014
XR_003890495.1	--									circ_0000691	0.46303
XR_964778.2	0.456108									circ_0000692	0.82143
TCONS_00082290	0.260644									circ_0000693	0.42795
TCONS_00107126	0.93862									circ_0000694	0.74461
TCONS_00111552	0.86849									circ_0000695	0.3487
TCONS_00111551	0.969871									circ_0000697	0.40975
XR_003888154.1	0.783471									circ_0000698	0.78379
TCONS_00101875	0.447213									circ_0000699	0.74461
TCONS_00101876	0.220884									circ_0000700	0.16366
TCONS_00122616	0.4568									circ_0000701	0.84681
XR_003891130.1	--									circ_0000702	0.50636
XR_003889413.1	--									circ_0000703	0.35655
TCONS_00075870	0.747977									circ_0000706	0.50636
XR_003889906.1	0.301199									circ_0000707	0.1967
TCONS_00043098	0.272974									circ_0000708	0.42374
TCONS_00004643	0.823393									circ_0000709	0.50552
TCONS_00043094	0.264553									circ_0000710	0.56102
XR_003888269.1	0.544491									circ_0000713	0.96742
XR_003891126.1	1									circ_0000717	0.56014
XR_003891357.1	--									circ_0000719	0.74552
XR_003888602.1	--									circ_0000720	0.56102
TCONS_00020121	0.337322									circ_0000723	0.74461
XR_003890413.1	0.801947									circ_0000724	0.62518
TCONS_00020123	0.358403									circ_0000725	0.57735
TCONS_00124518	0.838707									circ_0000726	0.74461
TCONS_00024329	0.350139									circ_0000727	0.90196
TCONS_00020129	0.917701									circ_0000729	0.51908
XR_003886935.1	0.614028									circ_0000730	0.50636
XR_003888275.1	--									circ_0000731	0.90559
TCONS_00099645	0.555736									circ_0000733	0.47878
TCONS_00123053	0.0704136									circ_0000735	0.39079
TCONS_00073840	0.406654									circ_0000736	0.74461
TCONS_00073841	0.598991									circ_0000738	0.81003
XR_003888939.1	--									circ_0000739	0.92402
XR_003889348.1	0.636968									circ_0000740	0.74216
XR_003888919.1	--									circ_0000742	0.61718
XR_965122.2	0.849144									circ_0000743	0.82668
TCONS_00057666	0.0305485									circ_0000744	0.77342
XR_003887794.1	--									circ_0000745	0.93386
XR_003888200.1	0.539521									circ_0000746	0.36251
XR_003890834.1	--									circ_0000747	0.64505
TCONS_00114382	0.8188									circ_0000748	0.2234
TCONS_00093253	0.486844									circ_0000749	0.57735
TCONS_00054383	0.866067									circ_0000750	0.74461
XR_003889797.1	--									circ_0000751	0.56014
XR_003891674.1	1									circ_0000752	0.56058
XR_003889899.1	1									circ_0000754	0.40329
XR_965770.2	0.553913									circ_0000755	0.96204
XR_003887847.1	--									circ_0000756	0.56058
XR_003891733.1	0.90268									circ_0000758	0.95925
XR_003889700.1	0.625397									circ_0000759	0.57735
TCONS_00001914	0.611417									circ_0000760	0.46384
XR_003885713.1	--									circ_0000762	0.92298
XR_003890361.1	--									circ_0000763	0.82
XR_003889696.1	0.354379									circ_0000765	0.74461
XR_003890341.1	--									circ_0000766	0.18556
XR_003888160.1	1									circ_0000768	0.55439
XR_003886817.1	0.207326									circ_0000769	0.87228
XR_003890042.1	--									circ_0000770	0.55055
XR_003888767.1	--									circ_0000771	0.95459
TCONS_00038663	0.881402									circ_0000772	0.56102
TCONS_00038664	0.248375									circ_0000773	0.74461
XR_003885911.1	0.939416									circ_0000774	0.70385
XR_003889360.1	0.474703									circ_0000775	0.52402
TCONS_00050232	0.710176									circ_0000776	0.97259
XR_965146.2	0.58025									circ_0000777	0.36608
XR_003890534.1	0.689701									circ_0000778	0.37952
XR_003891359.1	--									circ_0000779	0.45459
XR_003885703.1	0.707738									circ_0000782	0.56014
XR_003888506.1	0.54327									circ_0000783	0.56864
XR_003890473.1	0.880261									circ_0000785	0.51908
XR_003889067.1	--									circ_0000786	0.50636
XR_003887941.1	--									circ_0000789	0.3487
XR_003890885.1	--									circ_0000791	0.36608
XR_003891476.1	--									circ_0000793	0.84681
TCONS_00017263	0.979388									circ_0000794	0.41456
XR_003889996.1	0.57689									circ_0000795	0.9443
XR_003887744.1	0.653013									circ_0000798	0.56014
XR_003886611.1	--									circ_0000802	0.56014
XR_003886082.1	0.878942									circ_0000803	0.40753
TCONS_00144166	0.309043									circ_0000807	0.74461
XR_003887331.1	0.417008									circ_0000808	0.9709
XR_003886623.1	0.797368									circ_0000809	0.46682
TCONS_00053712	0.786428									circ_0000810	0.50636
XR_964646.1	--									circ_0000811	0.50636
XR_003889724.1	--									circ_0000812	0.57735
TCONS_00129159	0.787157									circ_0000815	0.92267
XR_003887177.1	--									circ_0000830	0.51908
XR_003889897.1	0.430888									circ_0000833	0.63526
XR_003888328.1	--									circ_0000835	0.51908
XR_003890924.1	0.0635816									circ_0000836	0.83214
XR_003890288.1	0.031215									circ_0000839	0.61197
TCONS_00054903	0.262032									circ_0000840	0.28373
XR_964678.2	--									circ_0000841	0.98121
TCONS_00026201	0.711551									circ_0000842	0.3866
XR_003886718.1	0.968141									circ_0000843	0.69145
XR_965445.2	0.553133									circ_0000844	0.94941
[truncated: 6,909 more rows]
